# Supplementary material for: 2-[(4,6-Di­amino­pyrimidin-2-yl)sulfan­yl]-N-(2-methyl­phen­yl)acetamide
Source: Acta Crystallogr Sect E Struct Rep Online. 2014 Jul 5;70(Pt 8):o850. doi: 10.1107/S1600536814015256 (PMC4158502; doi:10.1107/S1600536814015256)
Supplement: Supplementary file 1 [file e-70-0o850-sup1.cif]

##############################################################################
#                                                                            #
# This CIF contains the data in a paper accepted for publication in          #
# Acta Crystallographica Section E. It conforms to the requirements of       #
# Notes for Authors for Acta Crystallographica Section E, and has been       #
# peer reviewed under the auspices of the IUCr Commission on Journals.       #
#                                                                            #
# Full details of the Crystallographic Information File format               #
# are given in the paper "The Crystallographic Information File (CIF):       #
# a New Standard Archive File for Crystallography" by S. R. Hall, F. H.      #
# Allen and I. D. Brown [Acta Cryst. (1991), A47, 655-685].                  #
#                                                                            #
# The current version of the core CIF dictionary is obtainable from          #
# ftp://ftp.iucr.org/pub/cif_core.dic.                                       #
#                                                                            #
# Software is freely available for graphical display of the structure(s)     #
# in this CIF. For information consult the CIF software page                 #
# http://www.iucr.org/resources/cif/software.                                #
#                                                                            #
# This file may be used for bona fide research purposes within the           #
# scientific community so long as proper attribution is given to the journal # 
# article from which it was obtained.                                        #
#                                                                            #
##############################################################################
data_global
_audit_creation_method     SHELXL-97
_journal_date_recd_electronic     2014-06-12
_journal_date_accepted     2014-06-29
_journal_name_full     'Acta Crystallographica, Section E'
_journal_year     2014
_journal_volume     70
_journal_issue      8
_journal_page_first     o850
_journal_page_last     o850
_journal_paper_category     QO
_journal_paper_doi     10.1107/S1600536814015256
_journal_coeditor_code     SU2743
_publ_contact_author_name     'Devadasan Velmurugan'
_publ_contact_author_address
;  CAS in Crystallography and Biophysics
   University of madras
   Maraimalai campus(guindy campus)
   Chennai 600 025
   India
;
_publ_contact_author_email     'shirai2011@gmail.com'
_publ_contact_author_fax     '044 091 2499 3057'
_publ_contact_author_phone     '044 091 24484170'
_publ_section_title
;
2-[(4,6-Diaminopyrimidin-2-yl)sulfanyl]-<i>N</i>-(2-methylphenyl)acetamide
;
loop_
    _publ_author_name
    _publ_author_address
    'S. Subasri'
;
    Centre of Advanced Study in Crystallography and Biophysics
    University of Madras
    Guindy Campus
    Chennai 600 025
    India
;
    'Timiri Ajay Kumar'
;
      Department of pharmaceutical Sciences
      Birla Institute of Technology
      Mesra
      Ranchi
      India
;
    'Barji Nayan Sinha'
;
      Department of pharmaceutical Sciences
      Birla Institute of Technology
      Mesra
      Ranchi
      India
;
    'Venkatesh Jayaprakash'
;
      Department of pharmaceutical Sciences
      Birla Institute of Technology
      Mesra
      Ranchi
      India
;
    'Devadasan Velmurugan'
;
    Centre of Advanced Study in Crystallography and Biophysics
    University of Madras
    Guindy Campus
    Chennai 600 025
    India
;
data_I
_database_code_depnum_ccdc_archive 'CCDC 1010947'
_audit_creation_method     SHELXL-97
_chemical_name_systematic
;
2-[(4,6-Diaminopyrimidin-2-yl)sulfanyl]-<i>N</i>-(2-methylphenyl)acetamide
;
_chemical_name_common     ?
_chemical_formula_moiety     'C13 H15 N5 O S'
_chemical_formula_sum     'C13 H15 N5 O S'
_chemical_formula_iupac     'C13 H15 N5 O S'
_chemical_formula_weight     289.36
_chemical_melting_point     ?
_symmetry_cell_setting     monoclinic
_symmetry_space_group_name_H-M     'P 21/c'
_symmetry_space_group_name_Hall     '-P 2ybc'
loop_
    _symmetry_equiv_pos_as_xyz
    'x, y, z'
    '-x, y+1/2, -z+1/2'
    '-x, -y, -z'
    'x, -y-1/2, z-1/2'
_cell_length_a     22.782(5)
_cell_length_b     7.144(5)
_cell_length_c     8.857(5)
_cell_angle_alpha     90.000
_cell_angle_beta     100.189(5)
_cell_angle_gamma     90.000
_cell_volume     1418.8(13)
_cell_formula_units_Z     4
_cell_measurement_reflns_used     ?
_cell_measurement_theta_min     ?
_cell_measurement_theta_max     ?
_cell_measurement_temperature     293(2)
_exptl_crystal_description     block
_exptl_crystal_colour     colourless
_exptl_crystal_size_max     0.30
_exptl_crystal_size_mid     0.25
_exptl_crystal_size_min     0.20
_exptl_crystal_density_diffrn     1.355
_exptl_crystal_density_meas     ?
_exptl_crystal_density_method     'not measured'
_exptl_crystal_F_000     608
_exptl_absorpt_coefficient_mu     0.232
_exptl_absorpt_correction_type     multi-scan
_exptl_absorpt_process_details     '(<i>SADABS</i>; Bruker, 2008)'
_exptl_absorpt_correction_T_min     0.6867
_exptl_absorpt_correction_T_max     0.7457
_exptl_special_details     ?
_diffrn_ambient_temperature     293(2)
_diffrn_radiation_type     MoK\a
_diffrn_radiation_wavelength     0.71073
_diffrn_radiation_source     'fine-focus sealed tube'
_diffrn_radiation_monochromator     graphite
_diffrn_measurement_device_type     'Bruker SMART APEXII area-detector'
_diffrn_measurement_method     '\w and \f scans'
_diffrn_detector_area_resol_mean     ?
_diffrn_reflns_number     12825
_diffrn_reflns_av_R_equivalents     0.0254
_diffrn_reflns_av_sigmaI/netI     0.0230
_diffrn_reflns_theta_min     1.82
_diffrn_reflns_theta_max     28.35
_diffrn_reflns_theta_full     25.00
_diffrn_measured_fraction_theta_max     0.965
_diffrn_measured_fraction_theta_full     1.000
_diffrn_reflns_limit_h_min     -30
_diffrn_reflns_limit_h_max     30
_diffrn_reflns_limit_k_min     -9
_diffrn_reflns_limit_k_max     8
_diffrn_reflns_limit_l_min     -11
_diffrn_reflns_limit_l_max     11
_diffrn_standards_number     ?
_diffrn_standards_interval_count     ?
_diffrn_standards_interval_time     ?
_diffrn_standards_decay_%     ?
_refine_special_details
;
Refinement of F^2^ against ALL reflections. The weighted R-factor wR and
goodness of fit S are based on F^2^, conventional R-factors R are based on F,
with F set to zero for negative F^2^. The threshold expression of F^2^ >
2sigma(F^2^) is used only for calculating R-factors(gt) etc. and is not
relevant to the choice of reflections for refinement. R-factors based on F^2^
are statistically about twice as large as those based on F, and R- factors
based on ALL data will be even larger.
;
_reflns_number_total     3417
_reflns_number_gt     2654
_reflns_threshold_expression     I>2sigma(I)
_refine_ls_structure_factor_coef     Fsqd
_refine_ls_matrix_type     full
_refine_ls_R_factor_all     0.0534
_refine_ls_R_factor_gt     0.0393
_refine_ls_wR_factor_gt     0.1170
_refine_ls_wR_factor_ref     0.1283
_refine_ls_goodness_of_fit_ref     1.022
_refine_ls_restrained_S_all     1.022
_refine_ls_number_reflns     3417
_refine_ls_number_parameters     182
_refine_ls_number_restraints     0
_refine_ls_hydrogen_treatment     constr
_refine_ls_weighting_scheme     calc
_refine_ls_weighting_details
         'calc w=1/[\s^2^(Fo^2^)+(0.0743P)^2^+0.1678P] where P=(Fo^2^+2Fc^2^)/3'
_atom_sites_solution_hydrogens     geom
_atom_sites_solution_primary     direct
_atom_sites_solution_secondary     difmap
_refine_ls_shift/su_max     0.001
_refine_ls_shift/su_mean     0.000
_refine_diff_density_max     0.248
_refine_diff_density_min     -0.233
_refine_ls_extinction_method     none
_refine_ls_extinction_coef     ?
loop_
    _atom_type_symbol
    _atom_type_description
    _atom_type_scat_dispersion_real
    _atom_type_scat_dispersion_imag
    _atom_type_scat_source
    'C' 'C' 0.0033 0.0016
                         'International Tables Vol C Tables 4.2.6.8 and 6.1.1.4'
    'H' 'H' 0.0000 0.0000
                         'International Tables Vol C Tables 4.2.6.8 and 6.1.1.4'
    'N' 'N' 0.0061 0.0033
                         'International Tables Vol C Tables 4.2.6.8 and 6.1.1.4'
    'O' 'O' 0.0106 0.0060
                         'International Tables Vol C Tables 4.2.6.8 and 6.1.1.4'
    'S' 'S' 0.1246 0.1234
                         'International Tables Vol C Tables 4.2.6.8 and 6.1.1.4'
_computing_data_collection     'APEX2 (Bruker, 2008)'
_computing_cell_refinement     'SAINT (Bruker, 2008)'
_computing_data_reduction     'SAINT (Bruker, 2008)'
_computing_structure_solution     'SHELXS97 (Sheldrick, 2008)'
_computing_structure_refinement     'SHELXL97 (Sheldrick, 2008)'
_computing_molecular_graphics     'ORTEP-3 for Windows (Farrugia, 2012)'
_computing_publication_material
                            'SHELXL97 (Sheldrick, 2008) and PLATON (Spek, 2009)'
loop_
    _atom_site_type_symbol
    _atom_site_label
    _atom_site_fract_x
    _atom_site_fract_y
    _atom_site_fract_z
    _atom_site_U_iso_or_equiv
    _atom_site_adp_type
    _atom_site_calc_flag
    _atom_site_refinement_flags
    _atom_site_occupancy
    _atom_site_symmetry_multiplicity
    _atom_site_disorder_assembly
    _atom_site_disorder_group
    C C1 0.44402(7) -0.1657(2) 1.14271(18) 0.0541(4) Uani d . 1 1 . .
    C C2 0.40616(8) -0.2557(2) 1.22577(18) 0.0565(4) Uani d . 1 1 . .
    H H2 0.4169 -0.3687 1.2751 0.068 Uiso calc R 1 1 . .
    C C3 0.35231(7) -0.1729(2) 1.23308(15) 0.0479(4) Uani d . 1 1 . .
    C C4 0.37612(6) 0.06758(19) 1.08993(15) 0.0428(3) Uani d . 1 1 . .
    C C5 0.29403(7) 0.3577(2) 1.06689(17) 0.0498(4) Uani d . 1 1 . .
    H H5A 0.2910 0.2907 1.1604 0.060 Uiso calc R 1 1 . .
    H H5B 0.2958 0.4905 1.0902 0.060 Uiso calc R 1 1 . .
    C C6 0.23955(7) 0.3184(2) 0.94817(15) 0.0450(3) Uani d . 1 1 . .
    C C7 0.15591(7) 0.0929(3) 0.88301(19) 0.0600(4) Uani d . 1 1 . .
    C C8 0.12155(9) 0.1991(4) 0.7684(3) 0.0836(7) Uani d . 1 1 . .
    H H8 0.1335 0.3192 0.7471 0.100 Uiso calc R 1 1 . .
    C C9 0.06952(10) 0.1246(5) 0.6865(3) 0.1038(9) Uani d . 1 1 . .
    H H9 0.0467 0.1945 0.6089 0.125 Uiso calc R 1 1 . .
    C C10 0.05148(10) -0.0489(5) 0.7182(3) 0.1083(9) Uani d . 1 1 . .
    H H10 0.0161 -0.0974 0.6636 0.130 Uiso calc R 1 1 . .
    C C11 0.08558(10) -0.1541(4) 0.8317(3) 0.0879(7) Uani d . 1 1 . .
    H H11 0.0727 -0.2734 0.8524 0.105 Uiso calc R 1 1 . .
    C C12 0.13842(7) -0.0871(3) 0.9157(2) 0.0623(5) Uani d . 1 1 . .
    C C13 0.17501(10) -0.2061(3) 1.0374(2) 0.0705(5) Uani d . 1 1 . .
    H H13A 0.1746 -0.1520 1.1364 0.106 Uiso calc R 1 1 . .
    H H13B 0.2153 -0.2122 1.0196 0.106 Uiso calc R 1 1 . .
    H H13C 0.1585 -0.3300 1.0339 0.106 Uiso calc R 1 1 . .
    N N1 0.42970(6) 0.00314(17) 1.07572(14) 0.0492(3) Uani d . 1 1 . .
    N N2 0.33525(5) -0.01003(16) 1.15794(12) 0.0447(3) Uani d . 1 1 . .
    N N3 0.31124(7) -0.2447(2) 1.31032(16) 0.0624(4) Uani d . 1 1 . .
    H H3A 0.2779 -0.1877 1.3088 0.075 Uiso calc R 1 1 . .
    H H3B 0.3185 -0.3474 1.3609 0.075 Uiso calc R 1 1 . .
    N N4 0.49728(8) -0.2346(3) 1.1248(2) 0.0820(5) Uani d . 1 1 . .
    H H4A 0.5195 -0.1723 1.0738 0.098 Uiso calc R 1 1 . .
    H H4B 0.5091 -0.3410 1.1643 0.098 Uiso calc R 1 1 . .
    N N5 0.20923(6) 0.1643(2) 0.97155(15) 0.0572(4) Uani d . 1 1 . .
    H H5 0.2240 0.0995 1.0511 0.069 Uiso calc R 1 1 . .
    O O1 0.22618(6) 0.42293(18) 0.83847(13) 0.0687(4) Uani d . 1 1 . .
    S S1 0.361751(18) 0.28855(6) 1.00258(5) 0.05785(16) Uani d . 1 1 . .
loop_
    _atom_site_aniso_label
    _atom_site_aniso_U_11
    _atom_site_aniso_U_22
    _atom_site_aniso_U_33
    _atom_site_aniso_U_12
    _atom_site_aniso_U_13
    _atom_site_aniso_U_23
    C1 0.0596(9) 0.0472(9) 0.0498(8) 0.0097(7) -0.0054(7) 0.0037(7)
    C2 0.0738(11) 0.0425(8) 0.0486(8) 0.0117(8) -0.0017(7) 0.0092(6)
    C3 0.0688(10) 0.0384(7) 0.0326(6) 0.0011(7) -0.0014(6) -0.0002(5)
    C4 0.0536(8) 0.0356(7) 0.0345(6) 0.0012(6) -0.0054(5) -0.0015(5)
    C5 0.0628(9) 0.0354(7) 0.0490(8) 0.0060(7) 0.0039(6) -0.0007(6)
    C6 0.0508(8) 0.0444(8) 0.0414(7) 0.0090(6) 0.0124(6) 0.0012(6)
    C7 0.0461(8) 0.0792(12) 0.0535(9) -0.0016(8) 0.0058(7) 0.0023(8)
    C8 0.0543(11) 0.1116(18) 0.0796(13) -0.0008(11) -0.0025(9) 0.0239(12)
    C9 0.0571(12) 0.160(3) 0.0862(15) -0.0027(16) -0.0096(10) 0.0175(17)
    C10 0.0581(13) 0.165(3) 0.0938(17) -0.0216(16) -0.0090(11) -0.0151(18)
    C11 0.0645(12) 0.1092(18) 0.0881(14) -0.0245(12) 0.0087(11) -0.0199(14)
    C12 0.0539(9) 0.0765(13) 0.0579(9) -0.0093(9) 0.0139(7) -0.0114(8)
    C13 0.0777(13) 0.0576(11) 0.0757(12) -0.0109(9) 0.0124(10) -0.0059(9)
    N1 0.0530(7) 0.0419(7) 0.0487(7) 0.0059(6) -0.0023(5) 0.0030(5)
    N2 0.0585(7) 0.0362(6) 0.0365(6) 0.0039(5) 0.0002(5) 0.0000(5)
    N3 0.0830(11) 0.0503(8) 0.0549(8) 0.0077(7) 0.0146(7) 0.0147(6)
    N4 0.0690(11) 0.0739(11) 0.1029(14) 0.0298(9) 0.0151(9) 0.0318(10)
    N5 0.0551(8) 0.0603(8) 0.0521(7) -0.0044(6) -0.0020(6) 0.0133(6)
    O1 0.0780(8) 0.0694(8) 0.0540(7) -0.0050(6) -0.0013(6) 0.0188(6)
    S1 0.0529(3) 0.0455(3) 0.0740(3) 0.00657(17) 0.00824(19) 0.02046(18)
_geom_special_details
;
 All esds (except the esd in the dihedral angle between two l.s. planes)
 are estimated using the full covariance matrix.  The cell esds are taken
 into account individually in the estimation of esds in distances, angles
 and torsion angles; correlations between esds in cell parameters are only
 used when they are defined by crystal symmetry.  An approximate (isotropic)
 treatment of cell esds is used for estimating esds involving l.s. planes.
;
loop_
    _geom_bond_atom_site_label_1
    _geom_bond_atom_site_label_2
    _geom_bond_site_symmetry_2
    _geom_bond_distance
    _geom_bond_publ_flag
    C1 N4 . 1.345(2) ?
    C1 N1 . 1.358(2) ?
    C1 C2 . 1.387(3) ?
    C2 C3 . 1.374(2) ?
    C2 H2 . 0.9300 ?
    C3 N3 . 1.354(2) ?
    C3 N2 . 1.3625(19) ?
    C4 N2 . 1.317(2) ?
    C4 N1 . 1.3312(19) ?
    C4 S1 . 1.7630(17) ?
    C5 C6 . 1.505(2) ?
    C5 S1 . 1.8054(17) ?
    C5 H5A . 0.9700 ?
    C5 H5B . 0.9700 ?
    C6 O1 . 1.2207(18) ?
    C6 N5 . 1.335(2) ?
    C7 C8 . 1.392(3) ?
    C7 C12 . 1.392(3) ?
    C7 N5 . 1.419(2) ?
    C8 C9 . 1.382(3) ?
    C8 H8 . 0.9300 ?
    C9 C10 . 1.351(4) ?
    C9 H9 . 0.9300 ?
    C10 C11 . 1.379(4) ?
    C10 H10 . 0.9300 ?
    C11 C12 . 1.384(3) ?
    C11 H11 . 0.9300 ?
    C12 C13 . 1.504(3) ?
    C13 H13A . 0.9600 ?
    C13 H13B . 0.9600 ?
    C13 H13C . 0.9600 ?
    N3 H3A . 0.8600 ?
    N3 H3B . 0.8600 ?
    N4 H4A . 0.8600 ?
    N4 H4B . 0.8600 ?
    N5 H5 . 0.8600 ?
loop_
    _geom_angle_atom_site_label_1
    _geom_angle_atom_site_label_2
    _geom_angle_atom_site_label_3
    _geom_angle_site_symmetry_1
    _geom_angle_site_symmetry_3
    _geom_angle
    _geom_angle_publ_flag
    N4 C1 N1 . . 115.18(16) ?
    N4 C1 C2 . . 123.50(16) ?
    N1 C1 C2 . . 121.30(15) ?
    C3 C2 C1 . . 118.03(15) ?
    C3 C2 H2 . . 121.0 ?
    C1 C2 H2 . . 121.0 ?
    N3 C3 N2 . . 114.04(15) ?
    N3 C3 C2 . . 124.29(14) ?
    N2 C3 C2 . . 121.65(15) ?
    N2 C4 N1 . . 129.18(13) ?
    N2 C4 S1 . . 119.08(11) ?
    N1 C4 S1 . . 111.74(11) ?
    C6 C5 S1 . . 111.95(10) ?
    C6 C5 H5A . . 109.2 ?
    S1 C5 H5A . . 109.2 ?
    C6 C5 H5B . . 109.2 ?
    S1 C5 H5B . . 109.2 ?
    H5A C5 H5B . . 107.9 ?
    O1 C6 N5 . . 124.40(15) ?
    O1 C6 C5 . . 120.05(14) ?
    N5 C6 C5 . . 115.54(13) ?
    C8 C7 C12 . . 120.68(18) ?
    C8 C7 N5 . . 121.56(19) ?
    C12 C7 N5 . . 117.76(15) ?
    C9 C8 C7 . . 119.5(2) ?
    C9 C8 H8 . . 120.2 ?
    C7 C8 H8 . . 120.2 ?
    C10 C9 C8 . . 120.6(2) ?
    C10 C9 H9 . . 119.7 ?
    C8 C9 H9 . . 119.7 ?
    C9 C10 C11 . . 119.9(2) ?
    C9 C10 H10 . . 120.0 ?
    C11 C10 H10 . . 120.0 ?
    C10 C11 C12 . . 121.9(3) ?
    C10 C11 H11 . . 119.1 ?
    C12 C11 H11 . . 119.1 ?
    C11 C12 C7 . . 117.5(2) ?
    C11 C12 C13 . . 120.6(2) ?
    C7 C12 C13 . . 121.89(16) ?
    C12 C13 H13A . . 109.5 ?
    C12 C13 H13B . . 109.5 ?
    H13A C13 H13B . . 109.5 ?
    C12 C13 H13C . . 109.5 ?
    H13A C13 H13C . . 109.5 ?
    H13B C13 H13C . . 109.5 ?
    C4 N1 C1 . . 114.78(14) ?
    C4 N2 C3 . . 114.77(13) ?
    C3 N3 H3A . . 120.0 ?
    C3 N3 H3B . . 120.0 ?
    H3A N3 H3B . . 120.0 ?
    C1 N4 H4A . . 120.0 ?
    C1 N4 H4B . . 120.0 ?
    H4A N4 H4B . . 120.0 ?
    C6 N5 C7 . . 128.79(14) ?
    C6 N5 H5 . . 115.6 ?
    C7 N5 H5 . . 115.6 ?
    C4 S1 C5 . . 102.08(8) ?
loop_
    _geom_torsion_atom_site_label_1
    _geom_torsion_atom_site_label_2
    _geom_torsion_atom_site_label_3
    _geom_torsion_atom_site_label_4
    _geom_torsion_site_symmetry_1
    _geom_torsion_site_symmetry_2
    _geom_torsion_site_symmetry_3
    _geom_torsion_site_symmetry_4
    _geom_torsion
    _geom_torsion_publ_flag
    N4 C1 C2 C3 . . . . -178.67(16) ?
    N1 C1 C2 C3 . . . . 2.8(2) ?
    C1 C2 C3 N3 . . . . -179.76(15) ?
    C1 C2 C3 N2 . . . . 1.9(2) ?
    S1 C5 C6 O1 . . . . -78.22(17) ?
    S1 C5 C6 N5 . . . . 100.79(14) ?
    C12 C7 C8 C9 . . . . 0.1(3) ?
    N5 C7 C8 C9 . . . . -179.1(2) ?
    C7 C8 C9 C10 . . . . 0.9(4) ?
    C8 C9 C10 C11 . . . . -0.9(5) ?
    C9 C10 C11 C12 . . . . 0.0(4) ?
    C10 C11 C12 C7 . . . . 0.9(3) ?
    C10 C11 C12 C13 . . . . -179.2(2) ?
    C8 C7 C12 C11 . . . . -0.9(3) ?
    N5 C7 C12 C11 . . . . 178.33(17) ?
    C8 C7 C12 C13 . . . . 179.20(19) ?
    N5 C7 C12 C13 . . . . -1.6(3) ?
    N2 C4 N1 C1 . . . . -0.8(2) ?
    S1 C4 N1 C1 . . . . 179.04(11) ?
    N4 C1 N1 C4 . . . . 177.99(14) ?
    C2 C1 N1 C4 . . . . -3.3(2) ?
    N1 C4 N2 C3 . . . . 5.1(2) ?
    S1 C4 N2 C3 . . . . -174.73(9) ?
    N3 C3 N2 C4 . . . . 176.08(12) ?
    C2 C3 N2 C4 . . . . -5.39(19) ?
    O1 C6 N5 C7 . . . . -2.6(3) ?
    C5 C6 N5 C7 . . . . 178.42(15) ?
    C8 C7 N5 C6 . . . . -11.7(3) ?
    C12 C7 N5 C6 . . . . 169.09(16) ?
    N2 C4 S1 C5 . . . . 9.30(12) ?
    N1 C4 S1 C5 . . . . -170.54(10) ?
    C6 C5 S1 C4 . . . . -98.07(12) ?
loop_
    _geom_hbond_atom_site_label_D
    _geom_hbond_atom_site_label_H
    _geom_hbond_atom_site_label_A
    _geom_hbond_site_symmetry_A
    _geom_hbond_distance_DH
    _geom_hbond_distance_HA
    _geom_hbond_distance_DA
    _geom_hbond_angle_DHA
    N4 H4A N1 3_657 0.86 2.26 3.115(2) 175
    N3 H3A O1 4_566 0.86 2.27 3.045(2) 150
    N5 H5 O1 4_566 0.86 2.54 3.264(3) 142
    C13 H13A O1 4_566 0.96 2.55 3.385(3) 145
_iucr_refine_instructions_details
;
TITL bns_t_s6_4 in P 21/c
CELL  0.71073  22.7820   7.1440   8.8570   90.000  100.189   90.000
ZERR     4.00   0.0050   0.0050   0.0050    0.005    0.005    0.005
LATT   1
SYMM  - X, 1/2 + Y, 1/2 - Z
SFAC  C    H    N    O    S
UNIT  52   60   20   4    4
MERG   2
FMAP   2
PLAN   25
L.S.   10
BOND $H
ACTA 50
CONF
EQIV $1 x,-y+1/2,+z+1/2
HTAB N3 O1_$1
EQIV $2 x,-y+1/2,+z+1/2
HTAB N5 O1_$2
EQIV $3 x,-y+1/2,+z+1/2
HTAB C13 O1_$3
OMIT 1 0 0
SIZE 0.20 0.25 0.30
WGHT    0.074300    0.167800
FVAR       0.19181
C1    1    0.444016   -0.165722    1.142710    11.00000    0.05963    0.04723 =
         0.04979    0.00370   -0.00536    0.00974
C2    1    0.406161   -0.255691    1.225767    11.00000    0.07380    0.04250 =
         0.04865    0.00917   -0.00171    0.01168
AFIX  43
H2    2    0.416908   -0.368730    1.275065    11.00000   -1.20000
AFIX   0
C3    1    0.352313   -0.172908    1.233079    11.00000    0.06879    0.03838 =
         0.03263   -0.00023   -0.00142    0.00108
C4    1    0.376119    0.067579    1.089930    11.00000    0.05358    0.03557 =
         0.03451   -0.00147   -0.00537    0.00123
C5    1    0.294032    0.357707    1.066889    11.00000    0.06280    0.03544 =
         0.04903   -0.00072    0.00387    0.00596
AFIX  23
H5A   2    0.290953    0.290686    1.160415    11.00000   -1.20000
H5B   2    0.295789    0.490477    1.090179    11.00000   -1.20000
AFIX   0
C6    1    0.239550    0.318352    0.948167    11.00000    0.05076    0.04437 =
         0.04144    0.00123    0.01243    0.00902
C7    1    0.155913    0.092938    0.883009    11.00000    0.04605    0.07924 =
         0.05355    0.00235    0.00578   -0.00165
C8    1    0.121549    0.199060    0.768403    11.00000    0.05433    0.11155 =
         0.07955    0.02392   -0.00247   -0.00079
AFIX  43
H8    2    0.133512    0.319208    0.747079    11.00000   -1.20000
AFIX   0
C9    1    0.069524    0.124601    0.686523    11.00000    0.05711    0.16011 =
         0.08620    0.01749   -0.00958   -0.00269
AFIX  43
H9    2    0.046738    0.194527    0.608949    11.00000   -1.20000
AFIX   0
C10   1    0.051484   -0.048912    0.718214    11.00000    0.05813    0.16472 =
         0.09384   -0.01508   -0.00898   -0.02159
AFIX  43
H10   2    0.016126   -0.097364    0.663582    11.00000   -1.20000
AFIX   0
C11   1    0.085577   -0.154083    0.831697    11.00000    0.06454    0.10925 =
         0.08812   -0.01987    0.00868   -0.02447
AFIX  43
H11   2    0.072685   -0.273359    0.852369    11.00000   -1.20000
AFIX   0
C12   1    0.138423   -0.087147    0.915665    11.00000    0.05395    0.07647 =
         0.05790   -0.01138    0.01390   -0.00927
C13   1    0.175012   -0.206076    1.037407    11.00000    0.07769    0.05762 =
         0.07572   -0.00588    0.01245   -0.01087
AFIX 137
H13A  2    0.174565   -0.151964    1.136410    11.00000   -1.50000
H13B  2    0.215329   -0.212232    1.019626    11.00000   -1.50000
H13C  2    0.158498   -0.329957    1.033904    11.00000   -1.50000
AFIX   0
N1    3    0.429698    0.003141    1.075722    11.00000    0.05299    0.04193 =
         0.04869    0.00304   -0.00229    0.00592
N2    3    0.335246   -0.010028    1.157944    11.00000    0.05846    0.03618 =
         0.03654   -0.00003    0.00019    0.00388
N3    3    0.311243   -0.244738    1.310321    11.00000    0.08300    0.05025 =
         0.05491    0.01467    0.01456    0.00767
AFIX  93
H3A   2    0.277906   -0.187687    1.308836    11.00000   -1.20000
H3B   2    0.318495   -0.347414    1.360867    11.00000   -1.20000
AFIX   0
N4    3    0.497276   -0.234625    1.124787    11.00000    0.06903    0.07392 =
         0.10290    0.03185    0.01510    0.02984
AFIX  93
H4A   2    0.519506   -0.172298    1.073800    11.00000   -1.20000
H4B   2    0.509110   -0.341022    1.164310    11.00000   -1.20000
AFIX   0
N5    3    0.209230    0.164309    0.971550    11.00000    0.05507    0.06028 =
         0.05210    0.01329   -0.00196   -0.00437
AFIX  43
H5    2    0.224015    0.099535    1.051060    11.00000   -1.20000
AFIX   0
O1    4    0.226176    0.422927    0.838474    11.00000    0.07796    0.06942 =
         0.05400    0.01876   -0.00125   -0.00498
S1    5    0.361751    0.288548    1.002578    11.00000    0.05291    0.04551 =
         0.07404    0.02046    0.00824    0.00657
HKLF 4
REM  bns_t_s6_4 in P 21/c
REM R1 =  0.0393 for   2654 Fo > 4sig(Fo)  and  0.0534 for all   3417 data
REM    182 parameters refined using      0 restraints
END
WGHT      0.0547      0.2411
REM Highest difference peak  0.248,  deepest hole -0.233,  1-sigma level  0.035
Q1    1   0.3217  0.3030  1.0027  11.00000  0.05    0.25
Q2    1   0.3666  0.1611  1.0431  11.00000  0.05    0.19
Q3    1   0.2730  0.3127  0.9942  11.00000  0.05    0.18
Q4    1   0.4346 -0.0962  1.0911  11.00000  0.05    0.17
Q5    1   0.2920 -0.1407  1.3488  11.00000  0.05    0.17
Q6    1   0.3017  0.0280  1.1396  11.00000  0.05    0.16
Q7    1   0.1416  0.0183  0.9174  11.00000  0.05    0.16
Q8    1   0.2184  0.4407  0.9167  11.00000  0.05    0.15
Q9    1   0.3975  0.0027  1.0458  11.00000  0.05    0.15
Q10   1   0.4091  0.0539  1.1076  11.00000  0.05    0.15
Q11   1   0.2315  0.3200  0.8052  11.00000  0.05    0.15
Q12   1   0.1814  0.1239  0.9229  11.00000  0.05    0.14
Q13   1   0.2108  0.2746  0.9807  11.00000  0.05    0.14
Q14   1   0.1349  0.1657  0.8562  11.00000  0.05    0.14
Q15   1   0.3713 -0.2431  1.1974  11.00000  0.05    0.14
Q16   1   0.4597  0.0764  1.0743  11.00000  0.05    0.14
Q17   1   0.3905  0.3744  0.9726  11.00000  0.05    0.13
Q18   1   0.3721  0.2868  1.0990  11.00000  0.05    0.13
Q19   1   0.3600  0.0536  1.1579  11.00000  0.05    0.13
Q20   1   0.2363  0.2095  0.9413  11.00000  0.05    0.13
Q21   1   0.4449  0.0044  1.0077  11.00000  0.05    0.13
Q22   1   0.4287 -0.1950  1.2196  11.00000  0.05    0.12
Q23   1   0.3487 -0.0811  1.2033  11.00000  0.05    0.12
Q24   1   0.3898 -0.1847  1.2576  11.00000  0.05    0.12
Q25   1   0.4085  0.3086  1.0398  11.00000  0.05    0.12
;
