# Supplementary material for: 2-[(4,6-Di­amino­pyrimidin-2-yl)sulfan­yl]-N-(2-methyl­phen­yl)acetamide
Source: Acta Crystallogr Sect E Struct Rep Online. 2014 Jul 5;70(Pt 8):o850. doi: 10.1107/S1600536814015256 (PMC4158502; doi:10.1107/S1600536814015256)
Supplement: Supplementary file 2 [file e-70-0o850-Isup2.hkl]

#
# h,k,l, Fc-squared, Fo-squared, sigma(Fo-squared) and status flag
#
data_I
_shelx_title ' bns_t_s6_4 in P 21/c'
_shelx_refln_list_code          4
_shelx_F_calc_maximum      167.97
_exptl_crystal_F_000       608.00
_reflns_d_resolution_high  0.7483
 
loop_
 _symmetry_equiv_pos_as_xyz
 'x, y, z'
 '-x, y+1/2, -z+1/2'
 '-x, -y, -z'
 'x, -y-1/2, z-1/2'
 
_cell_length_a    22.7820
_cell_length_b     7.1440
_cell_length_c     8.8570
_cell_angle_alpha  90.000
_cell_angle_beta  100.189
_cell_angle_gamma  90.000
 
_shelx_F_squared_multiplier     1.000
 
loop_
 _refln_index_h
 _refln_index_k
 _refln_index_l
 _refln_F_squared_calc
 _refln_F_squared_meas
 _refln_F_squared_sigma
 _refln_observed_status
   2   0   0     3629.58     3416.81     32.68 o
   3   0   0      245.10      257.96      3.28 o
   4   0   0     7756.84     7457.55    112.86 o
   5   0   0       14.68       16.91      0.37 o
   6   0   0      553.41      554.79      5.71 o
   7   0   0     5731.43     5469.19     56.63 o
   8   0   0        0.27        1.22      0.24 o
   9   0   0      107.77      120.69      1.70 o
  10   0   0     1101.29     1107.17     12.38 o
  11   0   0      384.62      470.84      5.58 o
  12   0   0       47.57       44.37      0.97 o
  13   0   0       21.05       27.07      0.90 o
  14   0   0     3356.84     3462.46     37.81 o
  15   0   0     1388.27     1372.47     15.44 o
  16   0   0      174.70      182.18      2.92 o
  17   0   0      111.67      108.02      2.72 o
  18   0   0       46.54       44.64      2.40 o
  19   0   0        4.63        3.81      1.63 o
  20   0   0        3.25        2.17      1.63 o
  21   0   0      101.82      103.02      5.71 o
  22   0   0       62.28       71.49      4.89 o
  23   0   0       10.37        9.24      2.45 o
  24   0   0        2.66        3.53      2.17 o
  25   0   0       53.38       49.47      4.62 o
  26   0   0       27.46       30.44      3.81 o
  27   0   0        0.00       -1.36      1.90 o
  28   0   0        1.83        3.53      2.45 o
  29   0   0       22.74       29.36      4.35 o
   1   1   0     2062.09     2216.00     20.02 o
   2   1   0       41.13       45.70      0.93 o
   3   1   0     2089.52     2201.76     17.20 o
   4   1   0      115.67      116.14      1.12 o
   5   1   0      163.25      172.72      1.71 o
   6   1   0     3535.76     3469.78     30.90 o
   7   1   0     2740.93     2668.53     23.75 o
   8   1   0     1767.34     1737.05     15.62 o
   9   1   0     3811.23     3786.66     33.60 o
  10   1   0       74.31       77.93      1.19 o
  11   1   0      369.01      404.59      4.07 o
  12   1   0       46.79       38.42      0.80 o
  13   1   0     2264.80     2300.87     20.80 o
  14   1   0      135.26      125.89      2.07 o
  15   1   0      133.36      111.57      1.96 o
  16   1   0      477.53      457.16      5.39 o
  17   1   0      153.32      157.67      2.40 o
  18   1   0        1.40        0.67      0.58 o
  19   1   0        1.18       -1.10      1.53 o
  20   1   0      220.48      227.60      6.24 o
  21   1   0        6.13        8.03      1.54 o
  22   1   0       23.94       22.95      4.21 o
  23   1   0       29.80       25.37      2.20 o
  24   1   0      129.61      150.32      6.52 o
  25   1   0        0.11        2.85      1.54 o
  26   1   0       16.05       16.77      2.31 o
  27   1   0       17.23       21.75      2.50 o
  28   1   0       17.07       18.48      3.81 o
  29   1   0        0.16        1.90      2.72 o
   0   2   0     9127.56     9121.75    180.48 o
   1   2   0     1687.19     1706.91     20.76 o
   2   2   0      255.27      244.66      2.79 o
   3   2   0        0.12        0.47      0.21 o
   4   2   0      251.92      274.55      2.93 o
   5   2   0      338.62      351.21      3.45 o
   6   2   0      949.46      993.48      7.91 o
   7   2   0     1396.52     1516.55     12.56 o
   8   2   0     1015.94     1024.43      9.16 o
   9   2   0      283.04      277.93      3.07 o
  10   2   0      496.78      523.09      5.10 o
  11   2   0      513.88      466.42      4.66 o
  12   2   0       45.85       40.00      0.81 o
  13   2   0       70.51       66.97      1.28 o
  14   2   0      110.30      108.73      1.78 o
  15   2   0      405.52      389.91      4.72 o
  16   2   0       86.22       89.10      1.69 o
  17   2   0      248.24      229.90      3.24 o
  18   2   0      334.95      335.94      5.55 o
  19   2   0        0.16       -0.52      0.77 o
  20   2   0       97.53       85.96      2.87 o
  21   2   0      582.74      612.68     13.35 o
  22   2   0      186.16      199.63     10.87 o
  23   2   0       15.87       19.57      3.26 o
  24   2   0        8.74        7.61      2.72 o
  25   2   0      112.93      118.78      7.34 o
  26   2   0       28.19       22.02      3.81 o
  27   2   0        4.76        8.15      2.99 o
  28   2   0       12.00        8.43      2.99 o
   1   3   0      861.95      920.01     10.75 o
   2   3   0        5.26       11.37      0.48 o
   3   3   0      691.98      697.20      7.54 o
   4   3   0      593.74      666.91      8.02 o
   5   3   0      536.51      517.02      6.57 o
   6   3   0        6.55        6.37      0.57 o
   7   3   0       48.38       55.16      0.84 o
   8   3   0      244.82      255.88      2.76 o
   9   3   0     1468.85     1484.20     14.98 o
  10   3   0        9.23        8.95      0.44 o
  11   3   0       89.42       93.30      1.05 o
  12   3   0      850.86      859.40      8.47 o
  13   3   0      444.26      428.35      4.58 o
  14   3   0      198.87      204.12      2.79 o
  15   3   0        1.46        1.73      0.48 o
  16   3   0       11.02       10.74      0.71 o
  17   3   0      101.76      100.19      2.40 o
  18   3   0       16.67       14.76      1.02 o
  19   3   0      116.34      116.58      3.06 o
  20   3   0        6.00        2.59      1.90 o
  21   3   0       22.68       23.89      2.40 o
  22   3   0        0.00        0.00      1.90 o
  23   3   0       33.92       34.25      4.08 o
  24   3   0        3.08        8.70      2.72 o
  25   3   0        5.88        4.62      2.45 o
  26   3   0       32.47       34.25      4.35 o
  27   3   0       26.62       26.37      4.35 o
   0   4   0      621.22      633.36     13.46 o
   1   4   0     1942.45     2088.84     23.96 o
   2   4   0      140.54      170.62      3.01 o
   3   4   0      743.96      837.88     11.32 o
   4   4   0      371.23      358.45      4.67 o
   5   4   0        2.10        2.59      0.75 o
   6   4   0      364.17      375.55      5.21 o
   7   4   0       59.31       58.89      2.32 o
   8   4   0        3.29        3.83      0.57 o
   9   4   0       12.83       13.25      0.86 o
  10   4   0        1.86        1.11      0.41 o
  11   4   0       18.18       26.09      1.02 o
  12   4   0      149.43      149.11      2.63 o
  13   4   0      573.38      528.89     10.87 o
  14   4   0        1.47        1.36      1.22 o
  15   4   0       58.14       58.09      1.96 o
  16   4   0       50.09       47.18      1.85 o
  17   4   0       26.62       27.54      1.71 o
  18   4   0        5.61        6.85      1.63 o
  19   4   0       20.93       25.49      3.53 o
  20   4   0        2.42        4.56      1.63 o
  21   4   0        8.86        8.13      2.01 o
  22   4   0       41.16       49.01      8.97 o
  23   4   0        0.00       -0.27      2.17 o
  24   4   0        3.39        1.63      2.72 o
  25   4   0        2.51        2.99      2.72 o
  26   4   0        0.22       -1.09      2.45 o
   1   5   0       32.65       36.48      0.94 o
   2   5   0       73.10       67.17      1.31 o
   3   5   0      256.50      250.77      3.65 o
   4   5   0       36.80       41.32      1.47 o
   5   5   0      112.17      113.14      3.18 o
   6   5   0      159.69      161.12      2.88 o
   7   5   0       54.44       50.78      2.47 o
   8   5   0      225.18      219.61      3.66 o
   9   5   0      384.40      367.51      6.02 o
  10   5   0      102.97      105.27      2.65 o
  11   5   0      132.28      128.28      4.41 o
  12   5   0      338.92      326.57      8.15 o
  13   5   0       93.24       92.09      3.91 o
  14   5   0      135.89      135.87      4.88 o
  15   5   0        4.54        7.03      1.70 o
  16   5   0        2.16        3.07      1.50 o
  17   5   0        0.23       -1.24      1.24 o
  18   5   0        3.64        1.84      1.63 o
  19   5   0        0.36       -1.10      1.50 o
  20   5   0        1.64        4.06      1.82 o
  21   5   0       10.53       10.35      2.20 o
  22   5   0        4.68        7.61      2.20 o
  23   5   0        8.64        6.93      2.31 o
  24   5   0        0.58        0.27      2.45 o
   0   6   0       30.91       40.50      2.01 o
   1   6   0       14.35       16.09      1.19 o
   2   6   0        2.65        4.21      0.58 o
   3   6   0       10.38       13.28      0.81 o
   4   6   0       16.99       15.26      0.85 o
   5   6   0        0.52       -0.38      0.67 o
   6   6   0       29.75       23.94      1.72 o
   7   6   0        0.94        1.45      1.08 o
   8   6   0      150.64      134.69      5.48 o
   9   6   0      245.02      234.75      6.58 o
  10   6   0       61.88       68.87      3.52 o
  11   6   0       92.38       90.18      3.91 o
  12   6   0        3.35        5.65      1.70 o
  13   6   0       70.77       70.33      8.15 o
  14   6   0        5.18        5.34      1.76 o
  15   6   0        0.34       -1.05      1.19 o
  16   6   0        0.67        0.80      1.63 o
  17   6   0        0.17        2.36      1.70 o
  18   6   0        5.16        5.93      1.89 o
  19   6   0       11.86       14.07      2.48 o
  20   6   0        0.03       -0.68      1.73 o
  21   6   0       16.74       21.87      2.88 o
  22   6   0       36.47       38.65      8.15 o
  23   6   0        4.56        3.81      3.53 o
   1   7   0       18.82       23.02      1.58 o
   2   7   0        1.08        1.52      0.87 o
   3   7   0        8.08        9.53      2.17 o
   4   7   0        7.00        6.24      1.90 o
   5   7   0       17.52       18.01      2.09 o
   6   7   0        2.86        0.36      2.72 o
   7   7   0       45.76       51.83      3.25 o
   8   7   0        9.24        5.68      1.76 o
   9   7   0        4.51        1.74      1.63 o
  10   7   0        2.50        2.40      1.56 o
  11   7   0       63.11       61.98      6.93 o
  12   7   0       53.16       56.87      3.53 o
  13   7   0        0.57        0.82      1.56 o
  14   7   0        0.05       -0.46      1.50 o
  15   7   0        2.50        0.35      1.63 o
  16   7   0        0.90       -1.18      1.70 o
  17   7   0       28.95       36.25      3.33 o
  18   7   0        1.92        2.93      2.01 o
  19   7   0        0.72       -1.63      1.63 o
  20   7   0        0.63        0.00      2.45 o
   0   8   0        4.06        6.25      2.72 o
   1   8   0        8.46        4.65      2.04 o
   2   8   0       12.22       14.56      2.40 o
   3   8   0        3.34        3.81      1.92 o
   4   8   0        9.73       12.44      2.31 o
   5   8   0       56.05       62.73      3.94 o
   6   8   0        0.16        1.36      2.72 o
   7   8   0       91.70      106.55      7.34 o
   8   8   0      119.32      128.30      8.43 o
   9   8   0        0.48        6.25      3.26 o
  10   8   0       44.55       41.32      5.16 o
  11   8   0       52.58       55.45      5.98 o
  12   8   0       39.55       32.07      5.16 o
  13   8   0       10.07        8.15      3.81 o
  14   8   0        0.38       -1.90      2.99 o
  16   8   0        6.89        2.99      2.99 o
   1   9   0       27.20       31.67      3.17 o
   2   9   0       38.48       49.15      3.84 o
   3   9   0        9.52       10.54      2.59 o
   4   9   0        0.00       -2.45      2.45 o
   5   9   0        5.35        6.80      3.53 o
   6   9   0       34.28       34.25      5.16 o
   7   9   0       10.26       12.50      4.08 o
 -30   1   1        0.35       -2.45      2.45 o
 -29   1   1        0.01       -2.17      2.17 o
 -28   1   1        0.96       -0.15      2.31 o
 -27   1   1        1.09       -1.40      1.43 o
 -26   1   1        0.72       -0.14      1.54 o
 -25   1   1       19.05       19.72      2.40 o
 -24   1   1       18.98       18.19      2.20 o
 -23   1   1        6.98        7.19      1.63 o
 -22   1   1       17.84       20.46      2.11 o
 -21   1   1       10.99       12.55      1.82 o
 -20   1   1       78.06       77.15      3.46 o
 -19   1   1      122.42      120.00      2.57 o
 -18   1   1       22.61       22.59      1.46 o
 -17   1   1      655.17      629.15      7.68 o
 -16   1   1        2.32        3.94      0.39 o
 -15   1   1       51.40       46.57      0.89 o
 -14   1   1      136.72      152.26      1.78 o
 -13   1   1        0.80        2.87      0.30 o
 -12   1   1      709.54      729.55      6.52 o
 -11   1   1      110.16      105.84      1.27 o
 -10   1   1      335.23      284.12      2.73 o
  -9   1   1      477.04      457.83      4.66 o
  -8   1   1     3002.73     3049.62     28.25 o
  -7   1   1      368.69      412.02      3.89 o
  -6   1   1     1130.66     1128.06      9.41 o
  -5   1   1      143.29      140.24      1.40 o
  -4   1   1     8126.49     7997.15     73.97 o
  -3   1   1     6395.15     6383.98     59.05 o
  -2   1   1     4582.44     4511.03     40.98 o
  -1   1   1        0.09        0.69      0.19 o
   0   1   1     2781.93     2931.17     23.42 o
   1   1   1     1518.04     1722.84     15.80 o
   2   1   1    10645.52    10696.88     79.92 o
   3   1   1       27.80       18.85      0.35 o
   4   1   1      133.67      164.11      1.28 o
   5   1   1     1077.86     1075.90      8.04 o
   6   1   1        0.46        0.77      0.14 o
   7   1   1      804.92      842.45      6.65 o
   8   1   1      544.41      596.24      5.38 o
   9   1   1        7.20       13.18      0.50 o
  10   1   1     1079.56     1216.87     10.16 o
  11   1   1       19.97       19.99      0.47 o
  12   1   1       38.28       50.03      0.87 o
  13   1   1      167.12      157.45      2.01 o
  14   1   1        2.88        1.32      0.41 o
  15   1   1       36.53       31.46      0.98 o
  16   1   1        8.38        7.12      0.66 o
  17   1   1      229.08      232.74      3.65 o
  18   1   1       22.16       18.64      1.15 o
  19   1   1       20.13       19.93      1.46 o
  20   1   1        4.60        5.11      1.43 o
  21   1   1       65.08       68.30      3.25 o
  22   1   1       38.01       32.18      2.45 o
  23   1   1       11.64       11.43      2.45 o
  24   1   1        1.78       -1.35      1.35 o
  25   1   1        2.20        2.04      1.54 o
  26   1   1       11.49        6.25      2.72 o
  27   1   1        0.15       -1.09      2.17 o
  28   1   1        0.06       -1.36      1.90 o
  29   1   1        5.15        6.25      2.99 o
 -28   2   1        0.23        0.00      2.17 o
 -27   2   1       31.02       26.91      4.08 o
 -26   2   1        0.29       -1.63      1.63 o
 -25   2   1        1.73       -0.54      2.17 o
 -24   2   1        5.04        3.53      2.45 o
 -23   2   1       85.00       91.62      8.70 o
 -22   2   1       36.13       37.74      2.59 o
 -21   2   1        7.78        7.49      1.26 o
 -20   2   1       86.01       96.99      3.19 o
 -19   2   1       33.55       30.51      1.33 o
 -18   2   1      145.22      137.00      2.76 o
 -17   2   1       64.48       59.56      1.53 o
 -16   2   1      269.55      236.37      3.47 o
 -15   2   1        0.86        0.77      0.38 o
 -14   2   1       38.16       27.33      0.77 o
 -13   2   1        5.10        6.08      0.39 o
 -12   2   1       52.02       41.49      0.73 o
 -11   2   1      950.65      969.30      8.33 o
 -10   2   1       20.67       31.27      0.71 o
  -9   2   1      271.73      234.30      2.32 o
  -8   2   1       73.67       88.11      1.10 o
  -7   2   1      435.24      478.04      4.51 o
  -6   2   1     1634.07     1709.18     15.00 o
  -5   2   1      530.17      555.68      5.40 o
  -4   2   1     1790.81     1834.66     16.88 o
  -3   2   1        7.50        9.16      0.32 o
  -2   2   1      379.72      356.61      3.76 o
  -1   2   1     3719.57     3855.09     37.11 o
   0   2   1      228.62      242.01      5.36 o
   1   2   1      672.82      655.22      6.46 o
   2   2   1       85.47       79.15      1.33 o
   3   2   1       69.74       66.66      1.50 o
   4   2   1       60.23       50.20      0.83 o
   5   2   1      203.89      225.85      2.23 o
   6   2   1      210.57      202.17      1.77 o
   7   2   1       61.79       51.85      0.68 o
   8   2   1      502.78      490.74      4.19 o
   9   2   1       52.07       46.99      0.83 o
  10   2   1      150.29      135.35      1.69 o
  11   2   1        0.09        0.24      0.23 o
  12   2   1       29.40       31.41      0.75 o
  13   2   1      382.08      376.40      4.48 o
  14   2   1      363.87      352.51      4.32 o
  15   2   1        6.66        4.31      0.52 o
  16   2   1      120.24      120.38      2.08 o
  17   2   1      166.78      159.05      2.75 o
  18   2   1      303.43      307.85      4.84 o
  19   2   1       56.87       59.52      2.03 o
  20   2   1        0.17       -0.92      0.92 o
  21   2   1      216.92      199.60     17.53 o
  22   2   1       60.55       61.97      4.89 o
  23   2   1       21.14       23.92      3.53 o
  24   2   1        7.62        6.52      2.72 o
  25   2   1       17.02       12.23      2.99 o
  26   2   1        1.57       -0.27      2.17 o
  27   2   1        7.56       13.32      3.26 o
  28   2   1        8.31       11.96      3.26 o
 -27   3   1        1.27       -2.17      2.45 o
 -26   3   1        9.75       11.42      3.53 o
 -25   3   1       20.49       19.57      3.81 o
 -24   3   1        1.48        1.90      2.17 o
 -23   3   1      155.18      154.12      8.15 o
 -22   3   1        6.59        2.99      2.17 o
 -21   3   1        8.94        6.91      1.63 o
 -20   3   1       23.94       21.48      2.20 o
 -19   3   1       64.00       59.97      2.07 o
 -18   3   1      188.18      178.56      2.77 o
 -17   3   1      263.01      262.39      3.56 o
 -16   3   1      191.93      183.38      2.69 o
 -15   3   1       88.97       78.35      1.48 o
 -14   3   1       35.03       32.00      1.07 o
 -13   3   1        1.60        1.83      0.44 o
 -12   3   1       35.22       31.15      0.94 o
 -11   3   1      141.46      133.50      1.96 o
 -10   3   1      283.28      269.02      3.10 o
  -9   3   1      265.19      285.99      3.42 o
  -8   3   1      235.78      227.76      2.82 o
  -7   3   1       71.29       57.70      1.06 o
  -6   3   1      156.80      207.22      2.56 o
  -5   3   1      108.42      138.13      1.83 o
  -4   3   1       72.82       56.87      1.21 o
  -3   3   1     4731.07     4959.41     51.78 o
  -2   3   1        1.37        3.88      0.51 o
  -1   3   1      411.14      429.75      5.38 o
   0   3   1      802.02      863.39     10.21 o
   1   3   1     2610.40     2879.19     29.68 o
   2   3   1      166.40      171.19      2.41 o
   3   3   1     1780.70     1834.26     19.81 o
   4   3   1     1243.22     1338.51     14.62 o
   5   3   1        0.12       -0.28      0.28 o
   6   3   1        9.14        8.33      0.39 o
   7   3   1       26.39       43.25      1.08 o
   8   3   1      559.76      534.08      5.88 o
   9   3   1      230.44      220.34      2.21 o
  10   3   1      599.30      590.01      5.81 o
  11   3   1       13.30       11.65      0.48 o
  12   3   1       37.43       43.72      0.95 o
  13   3   1       63.12       64.84      1.42 o
  14   3   1      189.13      169.62      2.50 o
  15   3   1      487.07      456.61      5.89 o
  16   3   1        9.98       11.18      0.92 o
  17   3   1       97.93       91.73      2.98 o
  18   3   1       95.57      106.41      3.35 o
  19   3   1       15.60       17.36      1.66 o
  20   3   1        4.75        4.53      1.43 o
  21   3   1       42.86       42.50      3.13 o
  22   3   1        0.56       -0.82      1.90 o
  23   3   1        1.16       -0.54      2.17 o
  24   3   1        4.33        4.89      2.45 o
  25   3   1        4.42        7.34      2.99 o
  26   3   1        0.13       -2.45      2.45 o
  27   3   1        0.12       -1.90      2.17 o
 -26   4   1       10.75        9.79      3.26 o
 -25   4   1        8.66        7.61      2.72 o
 -24   4   1       37.99       42.40      4.62 o
 -23   4   1        2.52        3.79      1.89 o
 -22   4   1        0.04       -0.87      1.43 o
 -21   4   1        0.36        0.37      1.50 o
 -20   4   1       29.45       30.19      2.69 o
 -19   4   1        7.81        9.80      1.92 o
 -18   4   1        7.07        6.28      1.34 o
 -17   4   1       33.78       37.20      3.51 o
 -16   4   1      631.49      590.77     10.92 o
 -15   4   1        0.01        1.66      1.47 o
 -14   4   1      131.92      120.51      5.53 o
 -13   4   1       11.36        9.18      1.18 o
 -12   4   1     1029.52      996.43     13.85 o
 -11   4   1       85.27       90.90      1.89 o
 -10   4   1      395.70      413.11      5.10 o
  -9   4   1      237.69      232.76      2.99 o
  -8   4   1       43.07       37.39      0.91 o
  -7   4   1       13.26       15.45      0.59 o
  -6   4   1      252.80      233.70      3.17 o
  -5   4   1      548.80      538.11      6.32 o
  -4   4   1       66.76       88.59      1.70 o
  -3   4   1      352.81      333.39      4.45 o
  -2   4   1      852.46      924.78     11.10 o
  -1   4   1     1192.09     1256.14     14.79 o
   0   4   1     1288.08     1403.42     16.37 o
   1   4   1      349.23      359.27      5.65 o
   2   4   1     1122.13     1209.27     12.86 o
   3   4   1      414.52      388.37      4.73 o
   4   4   1       25.00       17.34      1.01 o
   5   4   1      212.57      198.64      2.56 o
   6   4   1      338.92      304.96      3.68 o
   7   4   1      201.45      203.10      2.64 o
   8   4   1       20.12       21.47      0.76 o
   9   4   1      721.08      696.78      7.62 o
  10   4   1     1001.16      958.59     10.28 o
  11   4   1      140.03      141.76      3.08 o
  12   4   1       15.30       12.36      1.18 o
  13   4   1      196.82      172.29      3.66 o
  14   4   1      813.00      798.85     13.64 o
  15   4   1       69.33       76.42      2.75 o
  16   4   1      114.43      113.08      4.23 o
  17   4   1      148.50      158.25      9.11 o
  18   4   1       21.84       22.92      2.20 o
  19   4   1       27.00       30.31      2.50 o
  20   4   1        8.89       13.47      2.01 o
  21   4   1       36.64       35.07      2.88 o
  22   4   1       16.67       15.06      2.20 o
  23   4   1       25.66       27.18      3.81 o
  24   4   1       44.15       53.82      5.16 o
  25   4   1        0.41        2.45      2.45 o
 -24   5   1        9.21        8.95      2.45 o
 -23   5   1       24.29       26.55      3.06 o
 -22   5   1       36.46       37.43      3.25 o
 -21   5   1       36.80       44.28      3.36 o
 -20   5   1       17.71       18.96      2.48 o
 -19   5   1       40.51       37.56      2.97 o
 -18   5   1      166.95      177.36      6.14 o
 -17   5   1       27.52       23.41      3.81 o
 -16   5   1        0.33        0.61      1.63 o
 -15   5   1      133.85      127.75      4.79 o
 -14   5   1       81.20       79.67      3.64 o
 -13   5   1       49.34       45.02      2.78 o
 -12   5   1      266.94      257.21      7.00 o
 -11   5   1      768.44      760.04     14.04 o
 -10   5   1      373.01      368.45      6.11 o
  -9   5   1       60.36       61.22      1.98 o
  -8   5   1      863.60      833.50     11.89 o
  -7   5   1      797.37      746.51      9.79 o
  -6   5   1      139.37      132.97      2.58 o
  -5   5   1      109.60      102.71      2.02 o
  -4   5   1      575.24      559.36      7.25 o
  -3   5   1      159.98      164.21      6.51 o
  -2   5   1        1.42        1.48      0.58 o
  -1   5   1      164.45      163.46      2.65 o
   0   5   1       90.23       98.28      1.90 o
   1   5   1       22.66       26.73      0.99 o
   2   5   1      225.87      248.44      3.73 o
   3   5   1      653.28      690.23      8.84 o
   4   5   1      316.20      327.57      4.32 o
   5   5   1       12.17       10.06      0.74 o
   6   5   1        7.13        6.05      0.57 o
   7   5   1        6.95        6.83      0.79 o
   8   5   1      846.13      832.47     10.72 o
   9   5   1       97.82       87.37      2.39 o
  10   5   1      159.07      162.94      3.99 o
  11   5   1       32.57       22.85      1.55 o
  12   5   1       68.41       67.38      2.47 o
  13   5   1       65.11       66.45      2.55 o
  14   5   1       31.63       29.30      3.13 o
  15   5   1       17.66       20.70      2.20 o
  16   5   1       17.39       15.77      2.11 o
  17   5   1       29.41       23.62      2.40 o
  18   5   1      148.20      143.56      8.02 o
  19   5   1       32.34       38.54      4.89 o
  20   5   1        0.04       -0.36      1.77 o
  21   5   1        0.15        4.21      1.89 o
  22   5   1       71.01       80.44      4.42 o
  23   5   1       48.51       58.77      3.94 o
 -23   6   1       21.44       27.45      4.89 o
 -22   6   1        2.90        1.77      4.48 o
 -21   6   1       12.70       13.98      2.59 o
 -20   6   1       51.41       62.51      3.91 o
 -19   6   1        6.13        6.87      1.96 o
 -18   6   1        0.76        3.45      1.82 o
 -17   6   1       21.07       26.20      2.74 o
 -16   6   1      107.06      116.54      4.99 o
 -15   6   1        6.33        4.62      1.73 o
 -14   6   1        9.58        5.54      2.04 o
 -13   6   1        0.15        1.14      1.36 o
 -12   6   1       32.29       35.77      2.74 o
 -11   6   1       42.54       38.15      3.81 o
 -10   6   1       30.24       26.40      2.55 o
  -9   6   1      136.25      133.16      3.72 o
  -8   6   1      130.35      145.60      3.88 o
  -7   6   1        0.21       -0.89      0.92 o
  -6   6   1      145.70      146.53      3.78 o
  -5   6   1      103.03      101.48      2.98 o
  -4   6   1        0.15       -0.41      0.63 o
  -3   6   1       15.86       10.15      1.02 o
  -2   6   1      100.80      108.60      3.17 o
  -1   6   1      221.01      234.37      5.22 o
   0   6   1        2.07        1.17      0.58 o
   1   6   1      159.20      170.99      2.98 o
   2   6   1       64.78       65.66      1.67 o
   3   6   1        9.55        6.69      0.70 o
   4   6   1       11.22       11.93      0.88 o
   5   6   1      379.47      383.62      5.64 o
   6   6   1      518.52      517.64      8.04 o
   7   6   1       11.21       11.74      1.09 o
   8   6   1      101.80      103.50      3.77 o
   9   6   1      284.01      261.20      5.67 o
  10   6   1       25.43       23.87      2.77 o
  11   6   1       54.03       46.79      4.48 o
  12   6   1      208.87      210.02     13.45 o
  13   6   1       97.35       94.60      4.22 o
  14   6   1       13.00       13.36      2.72 o
  15   6   1       17.25       17.97      2.28 o
  16   6   1       62.50       58.96      3.52 o
  17   6   1        8.04        8.70      2.09 o
  18   6   1        0.76        1.45      1.70 o
  19   6   1       17.61       16.58      2.48 o
  20   6   1       23.70       27.29      3.13 o
  21   6   1       32.09       30.93      3.25 o
  22   6   1        0.05        0.00      2.99 o
 -20   7   1        1.94       -0.54      2.45 o
 -19   7   1       19.97       21.75      5.16 o
 -18   7   1       14.08       10.86      3.81 o
 -17   7   1        0.65        0.65      1.81 o
 -16   7   1        0.47       -0.42      1.70 o
 -15   7   1       13.58       13.53      2.41 o
 -14   7   1       10.64       15.39      3.26 o
 -13   7   1       13.87       14.72      6.12 o
 -12   7   1        5.13        2.73      1.56 o
 -11   7   1        0.20       -0.66      1.50 o
 -10   7   1       45.12       46.65      3.81 o
  -9   7   1      189.82      185.20      6.00 o
  -8   7   1        6.86        8.15      3.26 o
  -7   7   1       89.27       87.53      4.10 o
  -6   7   1       18.52       18.30      2.20 o
  -5   7   1       21.68       22.59      2.35 o
  -4   7   1       80.72       79.93      4.48 o
  -3   7   1      240.46      234.21      6.91 o
  -2   7   1        7.12        9.88      1.89 o
  -1   7   1      113.36      112.43      8.43 o
   0   7   1      131.40      139.54     10.19 o
   1   7   1       96.93       98.64      4.09 o
   2   7   1       11.73       14.75      2.99 o
   3   7   1       14.42       14.49      1.92 o
   4   7   1       43.93       50.62      3.17 o
   5   7   1      104.69      103.75     15.49 o
   6   7   1       13.60       19.13      1.71 o
   7   7   1      242.91      232.49      7.20 o
   8   7   1        9.24       11.23      4.21 o
   9   7   1       82.64       92.30      4.18 o
  10   7   1      185.34      170.44      8.02 o
  11   7   1      102.20      106.96      7.20 o
  12   7   1        9.90       13.39      2.15 o
  13   7   1       41.49       41.05      3.81 o
  14   7   1      152.52      156.58      9.65 o
  15   7   1       14.17       15.65      2.48 o
  16   7   1        6.59        8.28      2.31 o
  17   7   1       10.84        7.53      2.28 o
  18   7   1       19.49       21.08      2.94 o
  19   7   1       17.29       17.51      2.86 o
 -14   8   1        1.02       -1.09      2.72 o
 -13   8   1       28.67       32.07      5.16 o
 -12   8   1        9.07       10.60      3.81 o
 -11   8   1        0.05        5.16      3.53 o
 -10   8   1       22.72       28.54      4.62 o
  -9   8   1       77.85       86.98      6.80 o
  -8   8   1       31.81       28.81      4.62 o
  -7   8   1        5.14        6.80      2.99 o
  -6   8   1       93.73      103.92      5.57 o
  -5   8   1       36.32       45.38      3.33 o
  -4   8   1        9.32        8.43      2.09 o
  -3   8   1       40.08       41.34      3.17 o
  -2   8   1       23.09       23.95      2.67 o
  -1   8   1        1.67       -0.14      1.54 o
   0   8   1       21.36       19.83      2.59 o
   1   8   1       62.41       65.92      3.84 o
   2   8   1        1.05        3.13      1.73 o
   3   8   1        0.33        0.14      1.54 o
   4   8   1        0.07        0.21      1.70 o
   5   8   1       86.44       79.37      6.52 o
   6   8   1       97.78       95.13      6.80 o
   7   8   1        0.10       -0.27      2.72 o
   8   8   1       27.59       20.39      4.08 o
   9   8   1        9.86        7.88      3.26 o
  10   8   1        0.61        4.08      3.26 o
  11   8   1        2.53        3.81      2.99 o
  12   8   1       54.94       61.97      6.25 o
  13   8   1       32.45       42.95      5.71 o
  14   8   1        0.78        2.45      2.45 o
  15   8   1        3.18        1.90      2.72 o
  -7   9   1       60.13       70.67      6.52 o
  -6   9   1       14.13       16.85      4.35 o
  -5   9   1        6.46        7.34      3.81 o
  -4   9   1       51.10       52.19      5.71 o
  -3   9   1       39.96       42.19      3.65 o
  -2   9   1        1.27       -0.76      2.17 o
  -1   9   1        5.72        6.10      2.20 o
   0   9   1       11.26       11.55      2.48 o
   1   9   1       13.58       19.52      3.13 o
   2   9   1        0.94        3.85      2.20 o
   3   9   1       12.88       14.68      3.81 o
   4   9   1       17.15       25.01      4.62 o
   5   9   1        5.46        3.26      3.26 o
   6   9   1        1.05       -1.90      2.99 o
 -30   0   2       23.31       30.17      4.62 o
 -29   0   2        6.32        7.88      3.26 o
 -28   0   2       68.08       82.63      6.52 o
 -27   0   2        8.94       10.60      3.26 o
 -26   0   2      189.05      207.94      9.79 o
 -25   0   2       63.22       82.09      5.98 o
 -24   0   2        2.27        2.99      2.45 o
 -23   0   2       92.60       99.48      6.25 o
 -22   0   2       29.95       34.52      3.81 o
 -21   0   2       36.94       32.35      3.53 o
 -20   0   2       29.01       28.27      3.26 o
 -19   0   2      612.97      599.23     21.34 o
 -18   0   2      254.79      265.13      4.66 o
 -17   0   2        4.55        3.86      0.81 o
 -16   0   2        0.03        1.49      0.57 o
 -15   0   2     2162.43     2122.76     28.42 o
 -14   0   2      165.91      156.21      2.99 o
 -13   0   2      103.04      101.71      2.13 o
 -12   0   2      238.81      233.55      3.83 o
 -11   0   2     1236.93     1292.03     18.27 o
 -10   0   2     1555.04     1582.55     21.16 o
  -9   0   2      625.88      632.34     10.71 o
  -8   0   2     2678.50     2615.00     30.43 o
  -7   0   2      268.73      340.64      4.42 o
  -6   0   2     1917.16     1886.34     22.14 o
  -5   0   2     7104.73     6952.94     98.50 o
  -4   0   2      205.45      203.41      3.50 o
  -3   0   2     1475.25     1613.38     28.64 o
  -2   0   2    28212.65    25284.21   1200.45 o
  -1   0   2     2514.02     2771.13     36.38 o
   0   0   2      153.69      157.12      3.75 o
   1   0   2      982.16     1059.16     14.14 o
   2   0   2     1568.47     1856.85     24.45 o
   3   0   2     8522.09     8500.85    144.45 o
   4   0   2      129.80      137.15      2.51 o
   5   0   2     2532.95     2455.63     29.15 o
   6   0   2      553.26      544.41      6.36 o
   7   0   2     2362.49     2483.32     24.89 o
   8   0   2      254.20      228.11      2.72 o
   9   0   2       67.59       68.38      1.15 o
  10   0   2       43.29       46.48      1.06 o
  11   0   2     2511.44     2481.52     27.30 o
  12   0   2     2788.97     2920.73     32.08 o
  13   0   2      108.04      117.37      2.19 o
  14   0   2     1194.60     1109.32     15.30 o
  15   0   2      352.33      358.40      5.65 o
  16   0   2       97.81       94.82      2.66 o
  17   0   2       26.21       25.20      1.92 o
  18   0   2      368.83      328.57      8.24 o
  19   0   2        0.06        0.82      1.36 o
  20   0   2       15.76       13.86      2.45 o
  21   0   2       27.47       34.25      3.26 o
  22   0   2        3.50        4.35      2.17 o
  23   0   2        0.06       -1.36      1.63 o
  24   0   2        1.27        2.17      1.90 o
  25   0   2        0.03        1.36      1.90 o
  26   0   2        3.90        2.45      2.17 o
  27   0   2        1.04       -0.54      2.17 o
  28   0   2       23.47       28.27      4.08 o
 -30   1   2        2.21        2.17      2.72 o
 -29   1   2        0.49        1.38      1.35 o
 -28   1   2        1.54        5.68      1.55 o
 -27   1   2       40.76       48.81      2.75 o
 -26   1   2       49.05       50.45      2.75 o
 -25   1   2       36.09       41.36      4.21 o
 -24   1   2       73.77       89.59      6.25 o
 -23   1   2       35.57       40.92      2.88 o
 -22   1   2        1.61       -0.20      1.11 o
 -21   1   2       24.83       25.95      3.94 o
 -20   1   2      356.70      344.14      6.84 o
 -19   1   2      716.05      702.18     10.46 o
 -18   1   2      103.77       98.77      2.60 o
 -17   1   2      127.74      127.99      2.06 o
 -16   1   2      368.59      352.42      4.02 o
 -15   1   2       73.70       67.04      1.10 o
 -14   1   2      228.92      222.39      2.25 o
 -13   1   2     1459.75     1453.29     11.88 o
 -12   1   2      943.25      949.72      8.80 o
 -11   1   2      142.26      153.10      1.83 o
 -10   1   2      543.24      539.25      5.14 o
  -9   1   2      421.26      383.34      3.77 o
  -8   1   2       35.59       26.74      0.60 o
  -7   1   2      615.79      587.26      5.47 o
  -6   1   2     5768.33     5712.59     60.59 o
  -5   1   2      699.36      709.15      6.45 o
  -4   1   2     5201.75     5151.58     49.02 o
  -3   1   2     4594.77     4562.69     39.26 o
  -2   1   2    11066.37    11044.99    132.02 o
  -1   1   2     2150.64     2214.80     26.85 o
   0   1   2      770.12      797.96      8.69 o
   1   1   2    12808.24    12505.87    141.31 o
   2   1   2    16515.60    16203.40    184.81 o
   3   1   2     7136.16     7287.90     67.08 o
   4   1   2       37.09       46.67      0.66 o
   5   1   2     2674.57     2706.85     20.67 o
   6   1   2     1349.89     1414.76     10.99 o
   7   1   2       55.24       49.27      0.68 o
   8   1   2     2438.75     2575.31     19.06 o
   9   1   2       24.32       12.27      0.38 o
  10   1   2        0.06        0.36      0.19 o
  11   1   2      148.69      162.72      1.68 o
  12   1   2        3.14        2.42      0.28 o
  13   1   2       61.60       53.69      1.02 o
  14   1   2      122.20      113.28      1.82 o
  15   1   2      631.40      630.55      7.64 o
  16   1   2      242.67      236.48      3.18 o
  17   1   2       85.15       89.22      1.91 o
  18   1   2      306.88      308.60      6.77 o
  19   1   2      307.63      293.11      6.16 o
  20   1   2       38.88       40.29      6.52 o
  21   1   2       14.86       12.92      2.17 o
  22   1   2        5.27        3.77      2.45 o
  23   1   2      116.01      116.48      4.51 o
  24   1   2       40.46       40.65      2.78 o
  25   1   2        1.23        2.45      2.17 o
  26   1   2       20.19       10.33      2.99 o
  27   1   2       13.92       10.87      3.26 o
  28   1   2        6.13        6.80      2.99 o
 -29   2   2        2.59        0.82      2.72 o
 -28   2   2       10.81       11.96      3.53 o
 -27   2   2        0.49        0.27      2.45 o
 -26   2   2       63.75       76.92      6.25 o
 -25   2   2       26.16       23.64      3.53 o
 -24   2   2       11.89       11.35      1.55 o
 -23   2   2        1.64        3.19      1.10 o
 -22   2   2        7.18       10.84      1.48 o
 -21   2   2        4.51        6.91      1.05 o
 -20   2   2       18.94       20.87      1.79 o
 -19   2   2       13.57       17.30      1.04 o
 -18   2   2        0.65        0.29      0.49 o
 -17   2   2       16.98       14.78      0.91 o
 -16   2   2       13.31       14.14      0.68 o
 -15   2   2       51.95       48.72      1.16 o
 -14   2   2      187.00      189.69      2.43 o
 -13   2   2       51.12       59.94      1.08 o
 -12   2   2      214.55      234.47      2.67 o
 -11   2   2     1099.42     1130.17     10.32 o
 -10   2   2     1855.34     1902.23     18.02 o
  -9   2   2       60.14       67.01      1.16 o
  -8   2   2      868.04      895.53      8.77 o
  -7   2   2     4693.86     4773.11     44.05 o
  -6   2   2      790.88      894.79      8.71 o
  -5   2   2      942.62      976.25     10.01 o
  -4   2   2      790.95      849.94      8.75 o
  -3   2   2        9.04       10.27      0.39 o
  -2   2   2       96.91      107.46      1.47 o
  -1   2   2       68.41       54.19      0.96 o
   0   2   2      308.30      286.59      3.22 o
   1   2   2      886.85      918.55      8.71 o
   2   2   2     4052.35     4443.60     40.33 o
   3   2   2      637.36      650.36      5.61 o
   4   2   2     1932.54     2148.81     17.90 o
   5   2   2      462.91      463.16      4.01 o
   6   2   2      663.19      684.24      7.89 o
   7   2   2     2757.64     2795.64     30.54 o
   8   2   2        5.03        0.55      0.20 o
   9   2   2      265.18      312.62      3.03 o
  10   2   2      256.22      257.94      2.45 o
  11   2   2      280.81      282.81      3.25 o
  12   2   2       20.58       20.07      0.87 o
  13   2   2        1.14        1.90      0.42 o
  14   2   2       60.88       57.50      1.32 o
  15   2   2      378.50      372.72      4.99 o
  16   2   2        0.46        0.35      0.61 o
  17   2   2      153.85      166.04      3.13 o
  18   2   2       96.69       86.31      2.15 o
  19   2   2       82.71       89.40      2.97 o
  20   2   2        0.35       -1.63      1.63 o
  21   2   2       10.18       11.69      2.72 o
  22   2   2      142.01      142.70      7.34 o
  23   2   2       85.46       89.15      5.98 o
  24   2   2        5.70        5.44      2.72 o
  25   2   2       10.24       18.21      3.53 o
  26   2   2       12.47       14.95      3.53 o
  27   2   2        1.41        0.82      2.45 o
 -27   3   2       19.27       20.11      4.08 o
 -26   3   2        0.56        3.26      2.99 o
 -25   3   2       19.35       21.47      4.08 o
 -24   3   2        8.99        8.43      2.99 o
 -23   3   2       80.97       84.46      6.25 o
 -22   3   2        0.74        1.09      1.63 o
 -21   3   2       13.69       15.90      2.11 o
 -20   3   2       54.69       60.20      2.32 o
 -19   3   2      406.90      400.25     10.55 o
 -18   3   2        2.70        4.32      0.84 o
 -17   3   2       49.06       56.07      1.55 o
 -16   3   2       17.42       15.03      0.98 o
 -15   3   2      185.76      177.43      3.20 o
 -14   3   2      155.19      152.80      2.23 o
 -13   3   2      373.56      358.46      4.24 o
 -12   3   2        1.69        2.28      0.40 o
 -11   3   2        0.23        0.59      0.36 o
 -10   3   2      113.86      140.55      1.91 o
  -9   3   2       38.14       58.43      1.50 o
  -8   3   2       32.69       47.40      1.39 o
  -7   3   2      279.76      247.33      2.86 o
  -6   3   2      302.97      263.83      2.98 o
  -5   3   2      542.97      642.91      6.67 o
  -4   3   2       42.74       41.50      0.83 o
  -3   3   2        1.72        2.27      0.32 o
  -2   3   2       97.75       78.36      1.26 o
  -1   3   2       94.94       99.74      1.25 o
   0   3   2       83.78       85.71      1.85 o
   1   3   2     1759.17     1824.14     16.90 o
   2   3   2     4055.06     4230.96     43.40 o
   3   3   2      200.71      197.78      2.80 o
   4   3   2      376.93      371.96      4.53 o
   5   3   2       65.61       64.73      1.13 o
   6   3   2      235.91      256.61      3.15 o
   7   3   2       29.72       35.85      0.66 o
   8   3   2      918.81      951.87      8.65 o
   9   3   2      882.72      862.63      8.52 o
  10   3   2       34.13       34.50      0.82 o
  11   3   2      100.34      100.75      1.81 o
  12   3   2        7.63        7.47      0.60 o
  13   3   2        1.41        0.58      0.49 o
  14   3   2        2.96        1.07      0.98 o
  15   3   2      112.02      110.34      3.24 o
  16   3   2      356.55      335.83      6.84 o
  17   3   2      101.91       95.66      4.89 o
  18   3   2       36.31       28.72      3.81 o
  19   3   2       12.24       11.29      1.77 o
  20   3   2       93.79      101.61      6.80 o
  21   3   2       24.93       20.93      3.26 o
  22   3   2       18.19       17.94      3.26 o
  23   3   2       74.76       87.25      5.98 o
  24   3   2       70.27       89.15      6.25 o
  25   3   2        0.53        0.82      2.45 o
  26   3   2        8.90        5.44      2.99 o
 -26   4   2        0.04       -0.82      2.45 o
 -25   4   2       11.53       12.23      3.26 o
 -24   4   2       10.59       14.77      2.99 o
 -23   4   2        2.91        1.49      1.73 o
 -22   4   2       36.66       42.49      3.27 o
 -21   4   2        9.19       10.98      2.11 o
 -20   4   2       73.84       64.52      3.74 o
 -19   4   2       27.30       24.04      2.59 o
 -18   4   2      110.60      101.13     10.06 o
 -17   4   2        4.19        5.95      1.05 o
 -16   4   2       40.75       39.80      2.19 o
 -15   4   2        5.08        6.65      1.24 o
 -14   4   2       29.71       31.86      1.87 o
 -13   4   2        1.33        1.03      0.59 o
 -12   4   2        1.02        0.14      0.49 o
 -11   4   2       92.38       97.74      2.07 o
 -10   4   2       92.04       91.09      2.12 o
  -9   4   2       25.19       28.47      1.07 o
  -8   4   2       36.51       38.49      1.10 o
  -7   4   2      396.19      416.33      5.30 o
  -6   4   2       16.95       15.50      0.64 o
  -5   4   2       51.14       41.13      0.99 o
  -4   4   2      746.50      732.20      9.11 o
  -3   4   2       81.84       86.20      1.36 o
  -2   4   2      247.15      247.25      3.66 o
  -1   4   2       34.92       53.36      1.12 o
   0   4   2        6.85        7.06      0.48 o
   1   4   2      255.71      281.22      3.95 o
   2   4   2       75.88       84.92      1.64 o
   3   4   2       42.80       53.10      1.53 o
   4   4   2       17.82       19.13      0.79 o
   5   4   2      147.87      147.80      2.28 o
   6   4   2       23.80       24.07      0.81 o
   7   4   2      364.85      348.15      4.39 o
   8   4   2      108.51      101.57      1.73 o
   9   4   2        0.30       -0.13      0.44 o
  10   4   2      760.69      716.41     15.32 o
  11   4   2     1157.05     1091.53     14.55 o
  12   4   2        7.64        8.03      1.04 o
  13   4   2      192.87      176.27      4.34 o
  14   4   2      381.66      387.18     16.85 o
  15   4   2      374.68      344.53      8.65 o
  16   4   2       10.13       11.99      1.82 o
  17   4   2       39.94       35.66      2.69 o
  18   4   2        0.82        1.49      1.35 o
  19   4   2        1.43        2.04      1.77 o
  20   4   2        2.11       -0.04      1.30 o
  21   4   2        9.13        9.70      1.92 o
  22   4   2        0.67       -0.27      1.90 o
  23   4   2        3.64        1.90      2.45 o
  24   4   2       32.08       37.24      4.62 o
 -25   5   2        2.91       -2.72      2.72 o
 -24   5   2        0.29       -0.82      1.76 o
 -23   5   2        8.49        9.36      2.40 o
 -22   5   2        0.66       -0.27      1.82 o
 -21   5   2       10.96        8.41      3.26 o
 -20   5   2       30.95       25.35      2.78 o
 -19   5   2       11.02       14.38      2.40 o
 -18   5   2        0.01        0.59      1.63 o
 -17   5   2       46.98       47.13      5.30 o
 -16   5   2       82.18       83.35      4.02 o
 -15   5   2       15.16       14.21      2.72 o
 -14   5   2       12.11       17.20      2.09 o
 -13   5   2        2.93        3.52      1.50 o
 -12   5   2       30.49       28.19      2.28 o
 -11   5   2       41.05       40.40      1.70 o
 -10   5   2       17.58       21.55      1.32 o
  -9   5   2       17.39       16.09      1.18 o
  -8   5   2       65.39       66.69      2.11 o
  -7   5   2       55.81       54.42      1.59 o
  -6   5   2       23.64       20.46      1.02 o
  -5   5   2      275.35      283.67      4.25 o
  -4   5   2      141.24      148.00      3.28 o
  -3   5   2      197.42      198.88      3.23 o
  -2   5   2      188.81      174.36      2.93 o
  -1   5   2        6.49        6.74      0.65 o
   0   5   2       11.22       10.88      0.62 o
   1   5   2       29.33       28.91      1.88 o
   2   5   2      177.65      159.62      3.29 o
   3   5   2      263.65      246.27      3.80 o
   4   5   2        1.62        1.33      0.53 o
   5   5   2        2.43        2.90      0.61 o
   6   5   2        1.93        1.20      0.56 o
   7   5   2       37.80       33.47      1.31 o
   8   5   2       16.85       20.30      1.07 o
   9   5   2       69.41       57.52      2.00 o
  10   5   2       84.87       78.01      2.75 o
  11   5   2        5.61        6.23      1.43 o
  12   5   2       83.35       78.79      3.46 o
  13   5   2       29.82       28.79      2.40 o
  14   5   2       40.64       39.38      2.69 o
  15   5   2        3.85        3.66      1.63 o
  16   5   2       14.34       18.18      2.20 o
  17   5   2        5.00        3.74      1.70 o
  18   5   2        2.54        2.17      1.63 o
  19   5   2        1.24        0.10      1.50 o
  20   5   2       15.89       16.88      2.40 o
  21   5   2        2.20       -1.09      3.26 o
  22   5   2        1.12       -0.22      1.89 o
 -23   6   2        0.68        1.90      3.26 o
 -22   6   2        4.37        5.27      2.35 o
 -21   6   2        2.73        0.20      2.04 o
 -20   6   2        1.99       -1.76      1.76 o
 -19   6   2        8.93       12.10      3.81 o
 -18   6   2        0.18       -1.50      1.50 o
 -17   6   2        2.71        1.90      1.70 o
 -16   6   2        0.27       -0.70      1.90 o
 -15   6   2        0.46        1.16      1.63 o
 -14   6   2        0.02       -0.54      1.36 o
 -13   6   2        1.26        1.20      1.30 o
 -12   6   2        8.19        8.10      1.76 o
 -11   6   2      364.11      334.74     11.28 o
 -10   6   2      427.06      418.15      8.10 o
  -9   6   2        0.93        4.71      2.26 o
  -8   6   2       59.06       62.14      2.48 o
  -7   6   2      333.01      339.34      6.76 o
  -6   6   2      477.93      450.28      8.34 o
  -5   6   2        5.08        4.84      1.08 o
  -4   6   2      143.24      130.99      4.60 o
  -3   6   2       11.05       13.31      3.67 o
  -2   6   2      169.57      171.98      4.07 o
  -1   6   2      169.06      168.59      4.04 o
   0   6   2       38.36       49.25      2.15 o
   1   6   2      192.40      191.92      4.47 o
   2   6   2        1.20       -0.15      0.57 o
   3   6   2       65.63       52.86      2.47 o
   4   6   2      142.59      125.17      2.87 o
   5   6   2       96.02      103.24      2.65 o
   6   6   2        5.75        6.06      1.06 o
   7   6   2        9.28       13.70      1.46 o
   8   6   2       54.92       50.65      2.99 o
   9   6   2        0.01       -0.96      0.96 o
  10   6   2        0.00       -0.82      1.63 o
  11   6   2        0.06       -0.95      1.35 o
  12   6   2        8.18        7.34      1.70 o
  13   6   2      122.86      117.51      4.79 o
  14   6   2       16.28       12.31      2.01 o
  15   6   2       13.55       14.98      2.28 o
  16   6   2        1.47        0.48      1.50 o
  17   6   2        5.87        9.33      2.11 o
  18   6   2        0.52       -1.22      1.50 o
  19   6   2        2.44        2.58      2.31 o
  20   6   2        0.00       -0.33      1.82 o
  21   6   2        0.76       -2.45      2.45 o
 -20   7   2        3.01       -1.63      2.72 o
 -19   7   2        3.35        8.95      2.48 o
 -18   7   2        0.31        0.85      1.96 o
 -17   7   2        0.67       -1.27      1.82 o
 -16   7   2        0.96        0.69      1.70 o
 -15   7   2        7.64        6.80      2.09 o
 -14   7   2        0.47        0.72      1.70 o
 -13   7   2        9.08        7.80      2.01 o
 -12   7   2       11.31       12.35      2.21 o
 -11   7   2       21.69       23.77      2.55 o
 -10   7   2        8.40        8.43      3.26 o
  -9   7   2      179.13      206.03     10.06 o
  -8   7   2      179.89      173.85      5.87 o
  -7   7   2        0.80        1.26      1.40 o
  -6   7   2       32.41       26.60      2.58 o
  -5   7   2        2.17        2.37      1.63 o
  -4   7   2        4.55        7.34      1.89 o
  -3   7   2        1.52        2.99      2.72 o
  -2   7   2       18.22       17.94      2.20 o
  -1   7   2       26.61       31.94      2.69 o
   0   7   2        6.62        4.52      1.63 o
   1   7   2       19.79       18.86      2.20 o
   2   7   2        9.66        9.73      2.58 o
   3   7   2       18.97        9.24      1.92 o
   4   7   2        5.91        5.92      2.85 o
   5   7   2        1.95       -0.91      1.08 o
   6   7   2       46.93       48.00      3.06 o
   7   7   2       14.20       13.32      2.01 o
   8   7   2        6.76        5.67      1.76 o
   9   7   2        1.43       -1.00      1.43 o
  10   7   2        3.01        1.38      1.63 o
  11   7   2        0.03       -1.35      1.35 o
  12   7   2       11.47       11.80      2.09 o
  13   7   2       41.79       46.67      3.44 o
  14   7   2       17.39       15.27      2.48 o
  15   7   2        0.70        1.24      1.70 o
  16   7   2        3.51        3.56      1.89 o
  17   7   2        1.31       -0.06      2.72 o
  18   7   2        2.57        2.06      1.96 o
 -14   8   2        0.39       -1.36      2.72 o
 -13   8   2        0.06        2.45      3.26 o
 -12   8   2        3.62        1.63      2.99 o
 -11   8   2        4.43        5.44      3.53 o
 -10   8   2       28.72       39.41      5.16 o
  -9   8   2        0.09        0.27      2.72 o
  -8   8   2       12.88       15.77      4.08 o
  -7   8   2       17.59       20.39      4.08 o
  -6   8   2        9.90       11.16      4.89 o
  -5   8   2        0.26        1.24      1.70 o
  -4   8   2        3.37        5.71      1.92 o
  -3   8   2       27.35       28.48      5.03 o
  -2   8   2       19.06       22.02      2.59 o
  -1   8   2       14.86       15.89      2.40 o
   0   8   2       37.14       32.33      2.97 o
   1   8   2        0.00        1.76      1.82 o
   2   8   2        1.45       -0.90      1.50 o
   3   8   2        0.06       -0.41      1.73 o
   4   8   2       18.74       15.22      3.53 o
   5   8   2       71.90       69.31      5.71 o
   6   8   2       10.95        7.34      2.99 o
   7   8   2        6.78        5.16      2.99 o
   8   8   2        3.93        5.98      3.26 o
   9   8   2       17.97       22.02      4.08 o
  10   8   2       38.34       33.43      4.89 o
  11   8   2        7.30        6.52      3.53 o
  12   8   2        3.30        5.30      2.01 o
  13   8   2       36.94       43.22      4.62 o
  14   8   2       33.28       30.99      4.08 o
  -6   9   2       14.39       10.60      4.08 o
  -5   9   2       16.26       23.10      4.62 o
  -4   9   2       17.91       21.69      3.06 o
  -3   9   2        0.05        0.58      2.01 o
  -2   9   2       24.06       26.69      5.84 o
  -1   9   2        2.18        0.84      2.31 o
   0   9   2        0.00       -0.54      2.45 o
   1   9   2        6.79        3.94      2.31 o
   2   9   2        0.52       -0.27      2.45 o
   3   9   2        6.01        9.79      3.53 o
   4   9   2       11.00        8.97      3.26 o
 -30   1   3        0.08       -0.62      1.63 o
 -29   1   3        0.88        2.60      1.55 o
 -28   1   3        2.45        1.24      1.43 o
 -27   1   3        0.01        0.96      1.43 o
 -26   1   3        5.14        4.69      1.51 o
 -25   1   3       10.29       10.59      1.66 o
 -24   1   3        1.79        1.42      1.20 o
 -23   1   3        0.36       -0.94      0.94 o
 -22   1   3       11.56       13.92      1.60 o
 -21   1   3       21.19       20.27      1.45 o
 -20   1   3       38.54       33.96      1.46 o
 -19   1   3      228.82      214.65      3.80 o
 -18   1   3        0.49        0.08      0.63 o
 -17   1   3       77.39       75.62      1.56 o
 -16   1   3       31.99       30.87      0.93 o
 -15   1   3      203.46      202.34      2.44 o
 -14   1   3       17.06       17.76      0.66 o
 -13   1   3       71.04       64.60      2.23 o
 -12   1   3       26.78       26.62      0.88 o
 -11   1   3      856.27      836.76      8.22 o
 -10   1   3      458.81      447.79      4.70 o
  -9   1   3      172.75      189.90      2.28 o
  -8   1   3      206.00      177.50      2.00 o
  -7   1   3      491.93      476.78      4.87 o
  -6   1   3       68.69       83.87      1.15 o
  -5   1   3     3981.91     4264.70     36.88 o
  -4   1   3     1083.07     1070.44     10.25 o
  -3   1   3       44.63       38.98      0.82 o
  -2   1   3      782.16      868.22      8.94 o
  -1   1   3      936.48      995.48     10.19 o
   0   1   3       95.35      105.42      1.66 o
   1   1   3      964.70     1026.88     10.46 o
   2   1   3      366.36      418.87      4.60 o
   3   1   3     2903.66     3011.81     27.96 o
   4   1   3     2339.51     2356.68     22.00 o
   5   1   3      166.02      194.31      2.06 o
   6   1   3     2373.47     2548.05     20.36 o
   7   1   3        0.62        0.20      0.23 o
   8   1   3        5.18        2.52      0.27 o
   9   1   3       17.76       25.96      0.57 o
  10   1   3       45.68       52.77      0.86 o
  11   1   3       56.52       50.66      0.87 o
  12   1   3      286.90      271.54      2.93 o
  13   1   3       33.94       41.06      0.89 o
  14   1   3        6.19        4.00      0.55 o
  15   1   3      280.82      278.07      3.99 o
  16   1   3       41.75       37.09      1.31 o
  17   1   3        0.57        0.12      0.71 o
  18   1   3       60.37       61.75      2.46 o
  19   1   3       53.35       53.58      2.30 o
  20   1   3        0.77       -0.85      0.85 o
  21   1   3        0.71        0.12      1.04 o
  22   1   3        9.74        8.97      1.73 o
  23   1   3       21.41       17.94      2.99 o
  24   1   3       20.86       16.58      2.99 o
  25   1   3        4.98        3.26      2.45 o
  26   1   3        0.10       -1.90      1.90 o
  27   1   3        8.57        7.61      2.99 o
 -28   2   3        3.08        6.80      3.53 o
 -27   2   3        9.30        9.51      3.53 o
 -26   2   3       11.29        9.49      1.64 o
 -25   2   3        0.00        0.00      1.15 o
 -24   2   3       32.98       29.98      3.03 o
 -23   2   3        5.81        2.68      1.20 o
 -22   2   3       54.50       55.60      2.17 o
 -21   2   3        9.01        5.72      1.05 o
 -20   2   3        0.26       -0.19      0.64 o
 -19   2   3      134.70      122.83      2.61 o
 -18   2   3       40.41       41.61      1.44 o
 -17   2   3       68.47       55.97      1.48 o
 -16   2   3       60.63       50.74      1.27 o
 -15   2   3        0.07       -0.34      0.34 o
 -14   2   3        2.96        2.90      0.39 o
 -13   2   3        1.58        3.32      0.41 o
 -12   2   3       92.40       68.09      1.25 o
 -11   2   3       10.09       10.83      0.55 o
 -10   2   3      877.40      877.97      8.77 o
  -9   2   3     1594.75     1556.93     14.93 o
  -8   2   3     3671.91     4006.52     34.82 o
  -7   2   3      168.77      174.33      2.09 o
  -6   2   3      120.26      135.08      1.84 o
  -5   2   3     1451.74     1454.46     13.70 o
  -4   2   3      116.39      119.16      1.65 o
  -3   2   3       83.28       77.37      1.22 o
  -2   2   3      397.11      353.86      4.37 o
  -1   2   3       82.18       90.52      1.80 o
   0   2   3        0.10        1.63      0.36 o
   1   2   3       82.50       79.58      1.52 o
   2   2   3      378.57      451.04      4.64 o
   3   2   3       34.26       28.43      0.64 o
   4   2   3      789.19      878.63      8.05 o
   5   2   3     1287.97     1314.28     11.23 o
   6   2   3        7.60        6.49      0.38 o
   7   2   3      104.75      114.18      1.43 o
   8   2   3        9.70        6.73      0.31 o
   9   2   3      145.10      143.97      1.56 o
  10   2   3       14.13       11.91      0.43 o
  11   2   3       15.03       12.63      0.48 o
  12   2   3       35.19       28.85      0.89 o
  13   2   3       11.97       13.44      0.65 o
  14   2   3        3.81        4.19      0.70 o
  15   2   3       85.65       77.11      2.64 o
  16   2   3      466.58      447.08      7.08 o
  17   2   3       19.34       20.18      1.24 o
  18   2   3       10.82        7.27      0.98 o
  19   2   3        1.07        2.72      2.17 o
  20   2   3      104.44      104.65      6.25 o
  21   2   3       11.48        8.97      2.72 o
  22   2   3        7.12        6.52      2.45 o
  23   2   3        3.63        4.35      2.45 o
  24   2   3        1.12       -0.82      2.17 o
  25   2   3        2.43        2.17      2.45 o
  26   2   3        0.05        1.90      2.45 o
 -27   3   3        3.45        2.17      2.99 o
 -26   3   3        4.44        2.99      2.99 o
 -25   3   3       34.46       39.96      4.89 o
 -24   3   3        0.47       -1.09      1.90 o
 -23   3   3       11.14       14.64      2.31 o
 -22   3   3       85.50       89.34      4.32 o
 -21   3   3        0.78        0.98      1.12 o
 -20   3   3       26.20       21.08      1.68 o
 -19   3   3        2.05        3.95      1.31 o
 -18   3   3      396.07      357.49      7.19 o
 -17   3   3       42.02       33.69      2.00 o
 -16   3   3       11.37       10.23      1.01 o
 -15   3   3       81.82       64.81      1.60 o
 -14   3   3       88.47       68.19      1.60 o
 -13   3   3      159.63      156.57      2.62 o
 -12   3   3        0.21        0.57      0.50 o
 -11   3   3      346.85      335.53      4.49 o
 -10   3   3      245.51      242.57      3.75 o
  -9   3   3       22.81       17.27      0.89 o
  -8   3   3      365.91      353.59      5.86 o
  -7   3   3       49.15       61.55      1.30 o
  -6   3   3       27.19       34.86      0.89 o
  -5   3   3       69.89       78.78      1.25 o
  -4   3   3       49.97       49.42      0.94 o
  -3   3   3      266.91      244.95      3.01 o
  -2   3   3      139.79      147.35      1.92 o
  -1   3   3        0.20        1.62      0.55 o
   0   3   3      375.13      369.70      3.99 o
   1   3   3     1098.45     1110.87     10.64 o
   2   3   3     1729.14     1886.56     17.59 o
   3   3   3        1.04        5.11      0.43 o
   4   3   3      252.06      224.05      2.47 o
   5   3   3       22.63       26.34      0.66 o
   6   3   3      317.98      349.05      3.37 o
   7   3   3      175.43      169.04      1.98 o
   8   3   3      353.68      359.06      4.95 o
   9   3   3        0.32        0.16      0.36 o
  10   3   3      198.09      219.69      3.38 o
  11   3   3      264.41      249.14      3.86 o
  12   3   3      212.10      193.38      3.94 o
  13   3   3      176.62      152.96      3.87 o
  14   3   3      129.35      131.78      4.51 o
  15   3   3     1134.36     1080.58     21.33 o
  16   3   3      163.30      174.25      5.48 o
  17   3   3        9.03        7.37      1.63 o
  18   3   3        0.72        0.41      1.15 o
  19   3   3        7.94        6.62      1.63 o
  20   3   3       12.37       13.32      2.99 o
  21   3   3       21.93       25.01      3.53 o
  22   3   3       45.94       49.74      4.89 o
  23   3   3        0.01        0.00      2.17 o
  24   3   3       38.83       41.04      4.62 o
  25   3   3       32.09       41.04      4.62 o
 -26   4   3       16.43       18.48      4.08 o
 -25   4   3       16.83       17.94      3.81 o
 -24   4   3       36.70       42.46      5.16 o
 -23   4   3       13.15       18.68      2.72 o
 -22   4   3        4.20        3.45      3.13 o
 -21   4   3       72.83       66.96      6.80 o
 -20   4   3       59.29       61.41      6.25 o
 -19   4   3        1.62        1.28      1.63 o
 -18   4   3       32.80       36.27      2.66 o
 -17   4   3      255.51      236.59      8.43 o
 -16   4   3      389.97      376.06      7.79 o
 -15   4   3        8.65        9.79      1.12 o
 -14   4   3        0.72       -0.51      0.62 o
 -13   4   3       54.11       53.96      1.64 o
 -12   4   3      167.68      163.50      2.68 o
 -11   4   3       52.82       55.84      1.44 o
 -10   4   3      184.03      175.97      2.80 o
  -9   4   3      685.66      665.89      7.83 o
  -8   4   3       85.24       88.44      1.81 o
  -7   4   3      150.78      145.47      2.43 o
  -6   4   3      226.43      215.96      3.19 o
  -5   4   3      549.51      534.51      5.57 o
  -4   4   3      109.64      109.39      1.72 o
  -3   4   3        8.98        9.70      0.53 o
  -2   4   3      309.16      276.92      2.98 o
  -1   4   3      947.64      934.78      9.13 o
   0   4   3       70.70       75.70      2.68 o
   1   4   3      131.84      125.38      1.69 o
   2   4   3      237.10      221.38      3.41 o
   3   4   3       86.56      103.86      1.97 o
   4   4   3        3.93        8.25      0.43 o
   5   4   3       46.75       48.61      1.18 o
   6   4   3      354.50      351.06      4.64 o
   7   4   3       45.44       55.71      1.39 o
   8   4   3      106.68       93.37      3.06 o
   9   4   3      123.18      120.33      3.59 o
  10   4   3       19.46       20.66      1.37 o
  11   4   3       17.33       13.32      1.73 o
  12   4   3       71.31       61.78      4.62 o
  13   4   3        3.18        0.31      1.24 o
  14   4   3       63.56       65.18      3.27 o
  15   4   3        0.18        0.82      1.35 o
  16   4   3       85.64       80.74      3.65 o
  17   4   3        1.11        1.36      1.35 o
  18   4   3       26.53       24.17      2.40 o
  19   4   3        0.06        0.70      1.30 o
  20   4   3        1.04        1.65      3.13 o
  21   4   3       37.48       39.96      4.35 o
  22   4   3        5.06        7.34      2.72 o
  23   4   3       18.33       19.03      3.53 o
 -25   5   3       16.39       12.50      4.08 o
 -24   5   3        5.27        2.45      2.11 o
 -23   5   3        5.43        2.25      3.26 o
 -22   5   3       21.03       27.53      3.06 o
 -21   5   3        9.97        8.95      2.28 o
 -20   5   3       15.62       11.33      2.40 o
 -19   5   3        3.53       -0.27      1.90 o
 -18   5   3       27.38       28.86      2.78 o
 -17   5   3       22.18       21.51      2.59 o
 -16   5   3       15.07       15.60      2.20 o
 -15   5   3       56.68       53.61      3.13 o
 -14   5   3       72.46       81.19      3.91 o
 -13   5   3       38.22       37.38      3.53 o
 -12   5   3        0.91       -0.31      0.89 o
 -11   5   3      227.60      205.41      4.18 o
 -10   5   3      700.11      650.15      9.87 o
  -9   5   3      198.57      201.82      3.56 o
  -8   5   3       73.13       60.33      1.81 o
  -7   5   3      674.25      626.20      8.33 o
  -6   5   3      319.87      297.82      4.59 o
  -5   5   3       16.15       17.99      0.74 o
  -4   5   3        1.31        2.71      0.60 o
  -3   5   3      319.40      321.80      4.28 o
  -2   5   3      168.16      198.62      3.83 o
  -1   5   3      645.60      608.85      7.19 o
   0   5   3      625.75      628.64      9.97 o
   1   5   3       52.67       55.02      2.47 o
   2   5   3       38.66       41.04      1.66 o
   3   5   3      415.95      397.36      6.51 o
   4   5   3      535.18      523.50      7.18 o
   5   5   3       23.68       23.63      1.12 o
   6   5   3       53.75       47.56      1.53 o
   7   5   3      474.69      460.26      7.29 o
   8   5   3      626.77      591.76      9.76 o
   9   5   3       45.95       48.04      2.86 o
  10   5   3        7.45        8.22      1.63 o
  11   5   3        0.04        0.02      1.11 o
  12   5   3       18.33       18.49      2.11 o
  13   5   3        9.37       10.66      2.45 o
  14   5   3      130.58      130.43      4.90 o
  15   5   3       90.37       93.80      4.13 o
  16   5   3        2.29        3.53      1.73 o
  17   5   3       22.91       18.94      2.31 o
  18   5   3        6.37        6.25      1.92 o
  19   5   3        1.14        4.23      2.17 o
  20   5   3       12.18       12.64      2.31 o
  21   5   3        1.25        0.46      3.13 o
 -23   6   3       15.33       20.66      4.62 o
 -22   6   3       16.31       26.20      4.48 o
 -21   6   3        7.14        7.76      2.40 o
 -20   6   3       27.07       33.23      3.25 o
 -19   6   3       16.03       18.42      2.67 o
 -18   6   3        0.17       -1.58      1.63 o
 -17   6   3       69.33       65.78      4.35 o
 -16   6   3       68.70       69.47      3.94 o
 -15   6   3        1.77        1.84      1.70 o
 -14   6   3       40.05       36.15      2.97 o
 -13   6   3       15.17       19.19      2.35 o
 -12   6   3        7.79        8.87      1.82 o
 -11   6   3        6.17        6.04      1.34 o
 -10   6   3       89.94       91.94      4.89 o
  -9   6   3      190.08      192.42      4.80 o
  -8   6   3       18.26       26.70      1.85 o
  -7   6   3        4.41        4.20      1.18 o
  -6   6   3       89.35       98.85      5.23 o
  -5   6   3      134.95      128.58      5.30 o
  -4   6   3        7.99        8.17      1.63 o
  -3   6   3      132.47      129.70      4.79 o
  -2   6   3      223.24      220.66      9.98 o
  -1   6   3      110.13      110.46      3.27 o
   0   6   3       35.69       33.24      1.87 o
   1   6   3      183.81      172.00      4.26 o
   2   6   3       33.32       37.47      3.34 o
   3   6   3       46.63       46.25      2.19 o
   4   6   3        1.86        2.83      0.79 o
   5   6   3       70.56       81.45      2.37 o
   6   6   3      242.31      250.61      5.59 o
   7   6   3       16.21       16.92      4.08 o
   8   6   3       75.74       74.05      3.52 o
   9   6   3       49.27       51.95      3.06 o
  10   6   3      105.95      107.57      4.76 o
  11   6   3        1.36        0.94      1.43 o
  12   6   3      109.41      114.06      4.61 o
  13   6   3       86.22       93.87      4.30 o
  14   6   3        4.75        3.53      1.73 o
  15   6   3       11.94        9.40      2.09 o
  16   6   3       54.32       62.09      3.83 o
  17   6   3       28.15       36.07      3.17 o
  18   6   3        1.38        1.14      1.82 o
  19   6   3        6.43        7.21      2.15 o
  20   6   3       35.54       44.03      5.16 o
 -20   7   3        0.25       -1.63      2.72 o
 -19   7   3       28.89       29.36      4.62 o
 -18   7   3       71.78       83.56      4.88 o
 -17   7   3       10.97       14.07      3.13 o
 -16   7   3       21.14       20.51      2.74 o
 -15   7   3       23.32       28.33      2.94 o
 -14   7   3       29.05       31.28      3.13 o
 -13   7   3        2.81        2.59      1.82 o
 -12   7   3       17.31       19.30      4.08 o
 -11   7   3        0.27        0.82      2.45 o
 -10   7   3        1.30        0.82      2.45 o
  -9   7   3       12.42        9.11      2.17 o
  -8   7   3      125.11      123.06      4.95 o
  -7   7   3       45.41       46.21      3.26 o
  -6   7   3        2.69        3.01      2.99 o
  -5   7   3       54.38       47.73      3.53 o
  -4   7   3      158.83      145.24      7.34 o
  -3   7   3       79.19       91.95      4.35 o
  -2   7   3       24.84       22.40      2.40 o
  -1   7   3      109.69      102.47      6.52 o
   0   7   3        9.80       17.47      3.26 o
   1   7   3        0.38        0.23      1.30 o
   2   7   3        0.44        0.14      1.77 o
   3   7   3        0.19       -0.45      1.08 o
   4   7   3       14.59       19.03      1.76 o
   5   7   3        0.29       -0.14      1.35 o
   6   7   3       66.90       58.17      7.88 o
   7   7   3       98.23       97.09      4.41 o
   8   7   3      124.66      123.70     10.87 o
   9   7   3       17.43       26.14      2.48 o
  10   7   3       85.06       83.55      4.13 o
  11   7   3      190.75      194.83      6.66 o
  12   7   3       50.77       57.63      3.74 o
  13   7   3       25.87       30.43      3.26 o
  14   7   3      116.22      122.16      5.37 o
  15   7   3       62.80       58.40      3.91 o
  16   7   3        3.42        4.25      2.09 o
 -13   8   3        9.13        4.89      3.53 o
 -12   8   3        1.56       -2.45      2.45 o
 -11   8   3        5.63        9.24      3.81 o
 -10   8   3        1.30        1.63      2.99 o
  -9   8   3       25.54       25.01      4.35 o
  -8   8   3       38.81       42.13      5.16 o
  -7   8   3       18.14       20.95      3.53 o
  -6   8   3       19.33       21.37      2.67 o
  -5   8   3       99.79      102.47      4.83 o
  -4   8   3        2.43        2.45      1.89 o
  -3   8   3       48.27       50.34      5.57 o
  -2   8   3       77.46       72.29      4.10 o
  -1   8   3       75.64       86.54      4.51 o
   0   8   3        0.68        0.51      1.63 o
   1   8   3       74.51       74.21      4.13 o
   2   8   3       53.50       53.78      3.55 o
   3   8   3       29.26       26.64      4.08 o
   4   8   3        0.12        1.90      2.45 o
   5   8   3       43.88       42.67      4.89 o
   6   8   3       37.52       35.34      4.62 o
   7   8   3        0.14        1.63      2.72 o
   8   8   3       22.48       21.75      4.08 o
   9   8   3       15.61       14.13      4.08 o
  10   8   3       19.87       20.93      4.08 o
  11   8   3        3.29        4.08      2.72 o
  12   8   3       83.03       82.09      6.25 o
  13   8   3       23.52       28.27      4.08 o
  -5   9   3        3.54        5.01      2.28 o
  -4   9   3       13.74       14.97      2.86 o
  -3   9   3        6.14        2.87      2.20 o
  -2   9   3        0.12       -1.70      1.70 o
  -1   9   3       12.03       10.11      2.55 o
   0   9   3       12.01        8.07      2.48 o
   1   9   3        0.02        1.09      2.72 o
   2   9   3       16.32       20.39      4.08 o
 -29   0   4        1.64       -0.46      1.50 o
 -28   0   4       49.74       59.90      3.94 o
 -27   0   4        0.38        0.39      1.50 o
 -26   0   4       45.01       47.44      3.33 o
 -25   0   4       54.76       52.28      3.44 o
 -24   0   4        1.75        2.57      1.43 o
 -23   0   4        2.60        2.31      1.35 o
 -22   0   4       17.89       20.73      3.13 o
 -21   0   4      485.97      488.89     11.53 o
 -20   0   4       13.05       14.94      1.46 o
 -19   0   4      375.22      377.15      7.41 o
 -18   0   4      728.46      657.74      9.98 o
 -17   0   4     1261.87     1186.65     19.03 o
 -16   0   4      225.47      204.52      3.53 o
 -15   0   4       22.51       24.29      1.90 o
 -14   0   4      928.00      891.95     11.34 o
 -13   0   4      490.01      480.67      6.58 o
 -12   0   4      302.49      293.72      4.67 o
 -11   0   4     2099.64     2084.11     24.80 o
 -10   0   4      246.46      228.28      3.46 o
  -9   0   4      737.24      767.69     10.80 o
  -8   0   4      787.91      757.47     10.63 o
  -7   0   4     1127.73     1176.08     16.01 o
  -6   0   4      517.21      559.60      9.73 o
  -5   0   4     1164.98     1211.19     16.44 o
  -4   0   4     1514.62     1497.60     20.12 o
  -3   0   4      863.17      979.12     16.91 o
  -2   0   4     1460.74     1609.62     21.61 o
  -1   0   4      358.00      350.77      6.17 o
   0   0   4       58.52       50.94      1.55 o
   1   0   4      171.83      183.28      4.76 o
   2   0   4        0.30        0.59      0.39 o
   3   0   4     1978.33     1997.06     26.60 o
   4   0   4     1133.23     1124.73     15.41 o
   5   0   4      815.97      799.87     10.18 o
   6   0   4      329.52      342.91      4.85 o
   7   0   4      548.21      550.17      7.37 o
   8   0   4       64.17       53.67      1.40 o
   9   0   4      347.36      366.59      5.79 o
  10   0   4        4.17        3.37      0.60 o
  11   0   4        0.52        0.71      0.49 o
  12   0   4      736.80      711.03      9.17 o
  13   0   4      291.65      274.70      4.18 o
  14   0   4      230.05      223.30      3.59 o
  15   0   4        2.97        6.27      1.74 o
  16   0   4      175.16      166.42      4.18 o
  17   0   4      244.18      248.07      6.72 o
  18   0   4       90.11       93.17      3.74 o
  19   0   4       21.28       21.47      2.72 o
  20   0   4       15.49       13.86      2.45 o
  21   0   4       26.07       20.93      2.99 o
  22   0   4       67.19       79.64      5.44 o
  23   0   4       11.91       16.85      2.99 o
  24   0   4       37.06       39.96      4.08 o
  25   0   4       62.95       69.58      5.44 o
 -29   1   4        6.92        7.29      1.46 o
 -28   1   4        5.79        8.39      1.49 o
 -27   1   4       68.07       87.10      3.29 o
 -26   1   4       28.07       27.79      2.00 o
 -25   1   4       45.86       44.67      2.27 o
 -24   1   4       48.49       58.78      2.51 o
 -23   1   4       26.14       32.91      3.53 o
 -22   1   4       31.10       32.08      1.56 o
 -21   1   4       35.18       35.48      1.86 o
 -20   1   4       15.77       18.45      1.08 o
 -19   1   4        5.46        6.21      0.74 o
 -18   1   4       52.44       56.95      1.74 o
 -17   1   4      183.04      177.27      2.55 o
 -16   1   4        1.08        0.98      0.42 o
 -15   1   4        0.44        1.04      0.44 o
 -14   1   4       14.65       19.43      0.80 o
 -13   1   4      212.39      186.26      2.71 o
 -12   1   4     1322.15     1356.17     13.91 o
 -11   1   4       53.09       51.44      1.26 o
 -10   1   4       14.68       15.59      0.72 o
  -9   1   4      471.82      484.15      5.48 o
  -8   1   4     3042.14     3159.86     30.89 o
  -7   1   4      493.56      471.48      5.73 o
  -6   1   4       23.90       16.35      0.71 o
  -5   1   4      360.58      335.17      3.63 o
  -4   1   4      502.58      547.31      6.43 o
  -3   1   4       62.46       51.48      1.02 o
  -2   1   4      551.41      557.40      6.07 o
  -1   1   4     1241.85     1362.92     13.87 o
   0   1   4       83.13       73.68      1.19 o
   1   1   4        5.89        5.12      0.45 o
   2   1   4       49.23       62.74      1.19 o
   3   1   4      343.02      369.29      4.29 o
   4   1   4       68.44       81.54      1.34 o
   5   1   4        2.14        0.41      0.29 o
   6   1   4        7.92        4.34      0.31 o
   7   1   4       42.25       43.45      0.85 o
   8   1   4      116.58      123.43      1.58 o
   9   1   4      341.49      335.46      3.40 o
  10   1   4       48.44       52.01      1.04 o
  11   1   4       14.28       16.29      0.61 o
  12   1   4       17.17       17.72      0.67 o
  13   1   4      850.23      891.22      9.08 o
  14   1   4       95.23       92.43      1.80 o
  15   1   4        0.15       -0.52      0.63 o
  16   1   4       33.14       26.06      1.62 o
  17   1   4      242.98      239.42      5.52 o
  18   1   4        0.15        0.10      1.04 o
  19   1   4       18.96       15.32      1.82 o
  20   1   4       36.52       47.55      2.78 o
  21   1   4        3.08        3.94      1.54 o
  22   1   4        7.31        3.26      2.17 o
  23   1   4       12.83       11.96      2.99 o
  24   1   4       27.64       28.27      3.81 o
  25   1   4        4.06        4.35      2.72 o
  26   1   4        2.67        5.71      2.72 o
 -28   2   4        4.30        6.69      2.15 o
 -27   2   4        2.63        1.91      1.18 o
 -26   2   4       26.96       32.59      2.12 o
 -25   2   4       59.03       64.69      4.83 o
 -24   2   4        0.04        1.34      1.05 o
 -23   2   4        0.43        0.22      0.84 o
 -22   2   4        1.27        0.67      0.98 o
 -21   2   4       56.34       60.18      2.34 o
 -20   2   4        5.99        7.27      1.13 o
 -19   2   4       39.07       41.82      1.83 o
 -18   2   4      110.75      104.33      2.88 o
 -17   2   4      115.07      104.37      2.41 o
 -16   2   4        0.47        0.18      0.68 o
 -15   2   4      145.74      137.55      2.53 o
 -14   2   4       37.67       39.10      1.04 o
 -13   2   4       21.40       16.26      0.86 o
 -12   2   4      180.13      168.17      2.17 o
 -11   2   4      265.93      276.79      3.13 o
 -10   2   4      607.46      590.17      5.85 o
  -9   2   4      134.20      140.10      1.89 o
  -8   2   4      389.82      340.86      3.66 o
  -7   2   4      100.83       87.97      1.48 o
  -6   2   4       35.86       34.54      0.90 o
  -5   2   4        6.48        3.93      0.46 o
  -4   2   4      159.59      161.91      2.27 o
  -3   2   4      492.92      487.50      5.49 o
  -2   2   4      325.96      341.79      4.24 o
  -1   2   4      139.81      139.24      3.69 o
   0   2   4     3448.26     3626.00     38.34 o
   1   2   4      389.63      414.28      5.20 o
   2   2   4     2202.24     2406.93     24.04 o
   3   2   4      848.77      813.12      8.16 o
   4   2   4     6340.25     6424.69     55.57 o
   5   2   4     2695.82     2774.14     24.39 o
   6   2   4      590.54      620.69      5.73 o
   7   2   4     1526.39     1515.77     14.55 o
   8   2   4      215.23      246.05      3.04 o
   9   2   4      186.46      187.41      2.34 o
  10   2   4      113.10      104.46      1.64 o
  11   2   4       56.62       56.14      1.36 o
  12   2   4        9.76       10.02      1.28 o
  13   2   4       88.53       80.97      2.01 o
  14   2   4      293.47      295.90      5.79 o
  15   2   4        2.70        1.92      0.92 o
  16   2   4       55.80       63.31      2.34 o
  17   2   4      178.44      193.29      5.65 o
  18   2   4      125.69      120.14      6.52 o
  19   2   4       51.98       54.36      4.62 o
  20   2   4       15.68       17.40      2.99 o
  21   2   4       20.70       17.12      3.26 o
  22   2   4        9.84       16.04      3.26 o
  23   2   4        6.61        8.97      2.99 o
  24   2   4        3.35        7.34      2.72 o
  25   2   4        1.37        0.82      2.17 o
 -27   3   4        0.12       -1.09      2.17 o
 -26   3   4        3.68        8.97      3.26 o
 -25   3   4       11.43       16.58      3.81 o
 -24   3   4       49.39       49.44      3.55 o
 -23   3   4       15.02       18.62      3.53 o
 -22   3   4       13.63       10.91      1.67 o
 -21   3   4       15.28       14.45      1.64 o
 -20   3   4       33.93       41.53      2.32 o
 -19   3   4        1.28        3.15      1.32 o
 -18   3   4       42.16       38.91      2.19 o
 -17   3   4       31.46       31.44      1.96 o
 -16   3   4       58.71       66.50      2.29 o
 -15   3   4       16.91       12.02      0.98 o
 -14   3   4      129.40      122.83      3.10 o
 -13   3   4       29.16       27.97      1.03 o
 -12   3   4        8.27        8.01      0.69 o
 -11   3   4      100.41      100.07      2.16 o
 -10   3   4      163.55      179.32      3.65 o
  -9   3   4      727.97      713.78      8.38 o
  -8   3   4      195.24      197.50      3.05 o
  -7   3   4       36.08       35.05      2.13 o
  -6   3   4      876.16      908.64     10.30 o
  -5   3   4      213.38      227.29      3.29 o
  -4   3   4      107.90       94.31      1.71 o
  -3   3   4      150.81      142.10      3.33 o
  -2   3   4     1017.03     1017.96     11.57 o
  -1   3   4      259.64      296.83      3.70 o
   0   3   4      936.69      952.76      9.99 o
   1   3   4      597.90      587.99      6.99 o
   2   3   4      188.02      189.11      2.45 o
   3   3   4        0.29        0.69      0.42 o
   4   3   4        0.10        1.10      0.35 o
   5   3   4      114.47      100.07      1.47 o
   6   3   4       59.68       61.97      1.06 o
   7   3   4        2.13        2.70      0.36 o
   8   3   4      217.06      221.02      2.63 o
   9   3   4      285.23      275.17      3.14 o
  10   3   4       72.25       73.71      1.62 o
  11   3   4       13.90       15.52      2.04 o
  12   3   4      177.85      166.65      5.09 o
  13   3   4      506.31      504.18     11.33 o
  14   3   4       96.47       94.17      7.88 o
  15   3   4      138.70      146.78      4.90 o
  16   3   4      241.18      223.54      6.52 o
  17   3   4       27.65       31.04      2.40 o
  18   3   4       37.37       35.87      3.26 o
  19   3   4        0.01        1.36      1.90 o
  20   3   4       44.55       42.40      4.35 o
  21   3   4       23.53       26.64      3.81 o
  22   3   4        5.93        9.51      3.26 o
  23   3   4        0.75        1.09      2.45 o
 -25   4   4        2.17        0.85      2.04 o
 -24   4   4        3.83        0.59      1.82 o
 -23   4   4        0.21        1.55      1.82 o
 -22   4   4       11.60       11.19      2.31 o
 -21   4   4       12.92        9.27      2.11 o
 -20   4   4       17.70       16.74      2.50 o
 -19   4   4       28.63       33.68      2.97 o
 -18   4   4      168.11      173.22      9.65 o
 -17   4   4      178.10      165.71      8.70 o
 -16   4   4        0.04        1.21      1.02 o
 -15   4   4      104.56      111.64      3.47 o
 -14   4   4       13.65       13.38      0.93 o
 -13   4   4        5.76        6.25      0.75 o
 -12   4   4       48.03       49.58      1.39 o
 -11   4   4       38.76       38.32      1.20 o
 -10   4   4        5.67        4.61      0.63 o
  -9   4   4       89.47       80.37      1.70 o
  -8   4   4       77.67       62.96      1.47 o
  -7   4   4       90.23       91.55      1.77 o
  -6   4   4      115.82      111.12      1.98 o
  -5   4   4      200.07      193.50      2.81 o
  -4   4   4      777.61      707.81      7.64 o
  -3   4   4       84.22       81.32      2.07 o
  -2   4   4       32.33       25.22      1.04 o
  -1   4   4        0.61        0.06      0.42 o
   0   4   4       98.98      102.98      1.66 o
   1   4   4        0.85        1.18      0.55 o
   2   4   4       81.47       86.47      1.46 o
   3   4   4        0.06        0.41      0.38 o
   4   4   4       19.24       15.56      0.93 o
   5   4   4       29.68       25.65      0.87 o
   6   4   4       23.08       21.06      1.04 o
   7   4   4        4.97        5.57      0.72 o
   8   4   4        2.41        1.98      0.68 o
   9   4   4        1.58       -0.14      0.96 o
  10   4   4      134.36      105.81      3.94 o
  11   4   4      151.37      145.46      4.89 o
  12   4   4       53.13       56.40      3.08 o
  13   4   4       81.98       72.17      3.46 o
  14   4   4        0.29       -0.40      1.04 o
  15   4   4        0.16       -0.38      1.36 o
  16   4   4        7.24        7.20      1.73 o
  17   4   4        3.37        3.06      1.43 o
  18   4   4        2.20        0.68      1.35 o
  19   4   4        0.04       -1.35      1.35 o
  20   4   4        0.02       -0.54      2.17 o
  21   4   4       27.33       27.45      3.81 o
  22   4   4       29.90       25.82      4.08 o
 -25   5   4        1.50       -1.36      2.99 o
 -24   5   4        6.21        6.71      2.48 o
 -23   5   4        7.85       11.54      3.94 o
 -22   5   4        0.23        2.61      2.01 o
 -21   5   4        7.07        4.55      3.81 o
 -20   5   4       12.26       18.21      3.81 o
 -19   5   4        7.45        9.27      2.99 o
 -18   5   4        0.09        1.22      1.54 o
 -17   5   4       51.03       55.33      4.89 o
 -16   5   4       12.66       13.09      2.28 o
 -15   5   4        0.80        2.23      1.50 o
 -14   5   4        5.11        5.12      1.30 o
 -13   5   4        4.80        6.34      0.91 o
 -12   5   4        9.14        9.30      0.87 o
 -11   5   4        1.87        0.60      0.57 o
 -10   5   4       10.41       10.06      0.81 o
  -9   5   4       57.24       65.28      1.61 o
  -8   5   4      121.13      118.98      2.91 o
  -7   5   4      138.88      129.81      2.28 o
  -6   5   4      134.22      136.02      2.37 o
  -5   5   4      673.84      662.75      7.39 o
  -4   5   4      164.79      160.13      2.56 o
  -3   5   4       82.19       78.42      2.25 o
  -2   5   4       59.72       56.98      1.62 o
  -1   5   4      121.81      118.70      2.62 o
   0   5   4        5.50        5.23      0.94 o
   1   5   4       11.17        6.85      1.17 o
   2   5   4        8.46        5.78      1.14 o
   3   5   4       80.13       76.19      2.93 o
   4   5   4      126.17      107.07      2.51 o
   5   5   4        8.59        6.16      1.41 o
   6   5   4      144.68      146.65      3.20 o
   7   5   4       15.39       14.70      1.73 o
   8   5   4        0.87        1.88      2.45 o
   9   5   4      122.99      108.24      4.22 o
  10   5   4       24.01       20.53      2.11 o
  11   5   4       69.98       64.80      3.36 o
  12   5   4       79.19       69.57      5.30 o
  13   5   4        1.76        0.95      1.49 o
  14   5   4       33.50       33.86      3.81 o
  15   5   4      100.60       95.47     10.87 o
  16   5   4       37.27       35.26      2.88 o
  17   5   4        0.03       -1.63      2.04 o
  18   5   4       15.98       16.73      2.50 o
  19   5   4        3.48        3.95      2.45 o
  20   5   4        5.52       10.28      2.28 o
 -22   6   4        0.77        0.57      1.89 o
 -21   6   4        1.75        5.54      2.28 o
 -20   6   4        0.11       -0.66      1.82 o
 -19   6   4        0.03       -0.95      3.40 o
 -18   6   4        0.32       -0.14      1.77 o
 -17   6   4        1.24       -1.90      1.90 o
 -16   6   4        3.51        5.83      2.09 o
 -15   6   4       12.04       10.12      2.20 o
 -14   6   4        1.21       -0.59      1.50 o
 -13   6   4        0.73       -1.43      1.43 o
 -12   6   4        3.07        2.19      1.21 o
 -11   6   4        7.90       10.91      1.19 o
 -10   6   4       22.49       21.99      1.44 o
  -9   6   4       36.88       38.54      1.84 o
  -8   6   4      400.69      381.56      6.46 o
  -7   6   4       89.71       93.61      3.98 o
  -6   6   4        1.49        0.82      1.30 o
  -5   6   4        0.46        0.00      0.94 o
  -4   6   4        0.89        1.50      0.99 o
  -3   6   4       17.53       15.19      1.50 o
  -2   6   4       24.07       27.64      1.80 o
  -1   6   4        0.40        0.59      0.88 o
   0   6   4        8.25        8.14      1.28 o
   1   6   4      147.62      132.22      6.63 o
   2   6   4       46.86       43.07      2.25 o
   3   6   4      282.19      273.00      6.51 o
   4   6   4       21.63       17.75      1.67 o
   5   6   4        2.67        4.04      1.85 o
   6   6   4      122.04      104.08      4.22 o
   7   6   4       21.09       21.96      2.20 o
   8   6   4        0.68        2.33      1.30 o
   9   6   4        1.86        1.22      1.35 o
  10   6   4       20.59       16.48      5.57 o
  11   6   4        0.47        2.03      1.43 o
  12   6   4       59.60       57.82      3.44 o
  13   6   4       27.93       29.82      3.13 o
  14   6   4       21.18       17.94      2.99 o
  15   6   4       51.88       50.94      3.55 o
  16   6   4       12.27       10.49      5.44 o
  17   6   4       13.95       12.21      2.40 o
  18   6   4        0.00        1.90      2.72 o
  19   6   4       17.07       14.68      4.08 o
 -19   7   4        4.31        1.90      2.72 o
 -18   7   4        0.75        0.82      2.45 o
 -17   7   4        0.33       -1.01      1.89 o
 -16   7   4        0.02        0.23      1.96 o
 -15   7   4        0.01       -0.74      1.56 o
 -14   7   4        1.13       -2.45      2.99 o
 -13   7   4        4.69        5.44      2.99 o
 -12   7   4        0.39        1.63      2.99 o
 -11   7   4       16.73       18.76      3.81 o
 -10   7   4       18.05       11.14      3.53 o
  -9   7   4       10.09        7.23      1.89 o
  -8   7   4       13.88       11.20      2.01 o
  -7   7   4        0.52        0.45      1.56 o
  -6   7   4       57.54       59.53      3.52 o
  -5   7   4       44.35       38.84      3.06 o
  -4   7   4        2.80        2.36      1.70 o
  -3   7   4       39.96       40.01      5.57 o
  -2   7   4        5.15        6.80      1.92 o
  -1   7   4       77.36       83.83      4.89 o
   0   7   4       10.65       17.20      2.85 o
   1   7   4        4.53        3.81      2.99 o
   2   7   4        2.83        3.69      1.31 o
   3   7   4       92.28       86.51      3.29 o
   4   7   4       82.59       73.57      3.83 o
   5   7   4        1.16       -1.24      1.24 o
   6   7   4       35.88       32.54      2.99 o
   7   7   4       16.87       19.06      4.08 o
   8   7   4        0.01       -1.04      1.50 o
   9   7   4        9.34        7.32      2.01 o
  10   7   4        0.15       -1.50      1.50 o
  11   7   4       23.47       20.18      2.55 o
  12   7   4       11.16       11.02      2.31 o
  13   7   4        4.06        2.83      2.04 o
  14   7   4       13.96       12.99      2.48 o
  15   7   4       11.07        9.51      2.99 o
 -11   8   4        8.15        5.44      3.26 o
 -10   8   4       51.98       57.90      6.25 o
  -9   8   4       33.77       40.50      5.44 o
  -8   8   4        1.35       -1.90      2.72 o
  -7   8   4       33.76       31.55      6.39 o
  -6   8   4      132.24      134.94      5.80 o
  -5   8   4       66.85       74.90      4.41 o
  -4   8   4        1.60        3.13      1.92 o
  -3   8   4       35.75       40.43      6.80 o
  -2   8   4       14.54       12.34      2.48 o
  -1   8   4        1.20        3.26      3.81 o
   0   8   4       10.74       10.13      2.28 o
   1   8   4        1.07        0.31      3.40 o
   2   8   4        0.17        0.82      2.17 o
   3   8   4        2.28        0.54      2.17 o
   4   8   4        1.59        1.63      2.45 o
   5   8   4       21.17       21.47      3.81 o
   6   8   4        2.18        4.89      3.26 o
   7   8   4        6.55        5.71      2.99 o
   8   8   4        8.89       11.96      3.53 o
  10   8   4        1.79       -0.27      2.45 o
 -29   1   5        3.29        2.77      2.01 o
 -28   1   5        3.18        3.90      1.46 o
 -27   1   5        0.29        1.09      1.24 o
 -26   1   5       10.19        8.78      1.54 o
 -25   1   5       11.19       10.52      1.53 o
 -24   1   5        0.40       -0.25      1.04 o
 -23   1   5        0.64       -0.40      1.04 o
 -22   1   5        1.48        1.74      0.89 o
 -21   1   5        4.73        4.99      0.96 o
 -20   1   5       12.05       12.96      1.16 o
 -19   1   5       50.88       48.18      1.74 o
 -18   1   5        1.98        2.54      0.71 o
 -17   1   5      119.81      111.87      2.98 o
 -16   1   5      113.93      112.27      1.96 o
 -15   1   5       33.03       33.05      1.01 o
 -14   1   5        7.47        6.01      0.66 o
 -13   1   5        2.19        1.85      0.56 o
 -12   1   5      101.20      103.15      1.93 o
 -11   1   5       31.24       28.76      1.03 o
 -10   1   5        7.57        5.97      0.73 o
  -9   1   5       46.51       52.04      1.38 o
  -8   1   5       28.86       29.79      1.06 o
  -7   1   5      125.23      159.04      2.57 o
  -6   1   5        7.20       12.72      0.70 o
  -5   1   5       94.75      100.90      2.11 o
  -4   1   5       84.88       85.50      2.59 o
  -3   1   5      334.62      380.26      4.44 o
  -2   1   5       53.87       52.74      1.02 o
  -1   1   5      211.74      259.90      3.03 o
   0   1   5      794.85      867.25      8.66 o
   1   1   5      314.85      342.16      3.88 o
   2   1   5      136.91      139.51      2.14 o
   3   1   5      112.39      122.36      1.99 o
   4   1   5      405.03      466.72      5.44 o
   5   1   5      150.60      149.42      2.30 o
   6   1   5       41.95       35.40      0.98 o
   7   1   5       42.87       44.72      1.10 o
   8   1   5      243.60      242.37      3.28 o
   9   1   5      112.99      113.73      1.87 o
  10   1   5      657.84      629.01      6.62 o
  11   1   5       79.03       72.81      1.49 o
  12   1   5        0.62        0.03      0.48 o
  13   1   5      103.67      102.38      3.00 o
  14   1   5      142.65      137.59      2.78 o
  15   1   5       23.43       19.10      1.29 o
  16   1   5       18.39       19.93      1.89 o
  17   1   5       30.56       33.92      2.40 o
  18   1   5        7.29        9.60      1.63 o
  19   1   5       18.22       24.49      2.20 o
  20   1   5        2.12        0.54      1.90 o
  21   1   5        6.53        7.07      2.45 o
  22   1   5        1.80        0.00      2.17 o
  23   1   5       10.87       10.87      2.99 o
  24   1   5        4.48        4.62      2.45 o
 -27   2   5        0.55       -1.24      1.24 o
 -26   2   5        2.38        1.49      1.43 o
 -25   2   5        0.87        2.40      1.51 o
 -24   2   5       43.41       41.16      2.54 o
 -23   2   5       16.75       16.16      1.57 o
 -22   2   5        0.38        1.03      0.98 o
 -21   2   5        4.11        3.81      1.09 o
 -20   2   5       69.25       61.49      2.40 o
 -19   2   5        1.47        0.25      0.82 o
 -18   2   5        0.00       -0.64      0.64 o
 -17   2   5        5.95        4.71      0.89 o
 -16   2   5        0.15        2.19      1.52 o
 -15   2   5       51.71       46.23      2.10 o
 -14   2   5       12.74       10.70      0.88 o
 -13   2   5       19.92       27.69      1.18 o
 -12   2   5      182.55      157.12      3.04 o
 -11   2   5      262.71      253.04      3.79 o
 -10   2   5      998.77     1002.56     10.64 o
  -9   2   5       19.78       18.13      0.80 o
  -8   2   5      111.37      102.75      1.78 o
  -7   2   5      102.57      109.40      1.84 o
  -6   2   5      254.25      262.77      5.08 o
  -5   2   5      202.21      227.46      3.36 o
  -4   2   5       20.85       20.06      0.81 o
  -3   2   5       42.80       39.69      1.06 o
  -2   2   5       16.70       20.46      0.81 o
  -1   2   5       64.36       65.85      1.42 o
   0   2   5       93.52       91.72      2.63 o
   1   2   5      207.39      225.82      3.22 o
   2   2   5      810.30      796.30      9.21 o
   3   2   5      375.97      391.44      4.69 o
   4   2   5       10.01        9.66      0.94 o
   5   2   5       90.24       92.65      2.50 o
   6   2   5      413.35      405.70      4.35 o
   7   2   5      328.07      339.08      3.75 o
   8   2   5       54.39       54.91      1.19 o
   9   2   5      252.18      255.30      3.22 o
  10   2   5        8.56       10.62      0.67 o
  11   2   5       21.17       22.41      1.11 o
  12   2   5       10.34        7.18      0.88 o
  13   2   5       23.67       25.36      1.35 o
  14   2   5      245.23      226.31      6.50 o
  15   2   5        4.01        5.30      1.54 o
  16   2   5      152.20      131.11      6.80 o
  17   2   5      100.99       98.67      5.98 o
  18   2   5       25.37       20.66      3.26 o
  19   2   5        8.21        9.79      2.72 o
  20   2   5        3.33        6.25      2.45 o
  21   2   5       37.69       39.41      4.35 o
  22   2   5        0.45        2.99      2.45 o
  23   2   5       12.52       20.39      3.81 o
 -26   3   5        4.80        4.57      2.01 o
 -25   3   5        9.30       10.53      3.40 o
 -24   3   5        8.53        9.14      1.75 o
 -23   3   5       23.83       24.67      1.86 o
 -22   3   5        5.62        6.84      1.34 o
 -21   3   5        7.99        7.91      1.31 o
 -20   3   5       31.32       27.44      1.79 o
 -19   3   5        9.02        8.69      1.26 o
 -18   3   5       97.28       87.39      2.87 o
 -17   3   5       48.30       41.85      2.51 o
 -16   3   5        4.13        2.94      0.84 o
 -15   3   5        9.40        6.26      0.93 o
 -14   3   5       22.58       15.55      1.16 o
 -13   3   5      245.95      227.00      3.95 o
 -12   3   5       23.15       22.93      1.26 o
 -11   3   5      440.03      401.00      5.88 o
 -10   3   5       62.60       62.43      1.69 o
  -9   3   5      150.83      138.72      2.55 o
  -8   3   5      484.45      453.10      5.82 o
  -7   3   5       93.84       90.22      2.11 o
  -6   3   5       12.79       14.71      0.94 o
  -5   3   5       59.16       70.21      1.79 o
  -4   3   5      564.39      538.30      7.31 o
  -3   3   5      374.45      359.48      5.27 o
  -2   3   5       16.83       18.82      1.45 o
  -1   3   5       87.35       81.76      1.96 o
   0   3   5        2.08        1.29      0.71 o
   1   3   5        7.48        8.28      0.67 o
   2   3   5       11.18        6.82      0.55 o
   3   3   5        4.51        6.12      0.61 o
   4   3   5       57.03       64.15      1.44 o
   5   3   5      116.14      116.33      2.02 o
   6   3   5      350.97      349.69      3.85 o
   7   3   5       71.85       82.12      1.46 o
   8   3   5        0.02       -0.25      0.43 o
   9   3   5       20.94       22.69      1.16 o
  10   3   5       99.98       87.86      2.87 o
  11   3   5       34.16       23.64      3.53 o
  12   3   5       16.69       19.21      2.01 o
  13   3   5      377.59      336.50      8.54 o
  14   3   5        5.84        3.94      1.54 o
  15   3   5        1.50        2.45      1.36 o
  16   3   5        0.30       -1.40      1.90 o
  17   3   5        6.10        6.05      2.72 o
  18   3   5        6.87        3.26      2.45 o
  19   3   5        1.12        1.09      2.45 o
  20   3   5        8.29       10.87      3.26 o
  21   3   5       29.60       37.78      4.62 o
  22   3   5       38.43       37.51      4.62 o
 -25   4   5        2.38        1.88      1.52 o
 -24   4   5       10.01       12.63      2.00 o
 -23   4   5       17.93       22.69      2.39 o
 -22   4   5        1.51        1.92      1.51 o
 -21   4   5        2.68        4.49      1.52 o
 -20   4   5       15.32       16.09      1.87 o
 -19   4   5      128.78      122.46      4.17 o
 -18   4   5       35.96       28.54      1.86 o
 -17   4   5       44.90       45.64      2.71 o
 -16   4   5       27.14       26.53      1.68 o
 -15   4   5        1.32        0.49      0.79 o
 -14   4   5       39.52       37.77      1.96 o
 -13   4   5        0.51       -0.70      0.70 o
 -12   4   5      190.29      160.92      3.22 o
 -11   4   5      262.18      254.37      3.99 o
 -10   4   5       54.10       48.00      1.59 o
  -9   4   5      366.34      350.52      4.95 o
  -8   4   5       27.50       29.49      1.21 o
  -7   4   5       17.66       19.43      0.96 o
  -6   4   5       54.58       56.73      1.65 o
  -5   4   5      118.55      107.90      2.26 o
  -4   4   5      941.78      909.46     10.57 o
  -3   4   5        0.64        1.43      0.88 o
  -2   4   5       46.85       49.86      2.69 o
  -1   4   5        3.49        1.70      0.55 o
   0   4   5       69.49       70.06      1.56 o
   1   4   5       39.90       43.02      1.24 o
   2   4   5       63.38       56.00      1.58 o
   3   4   5      217.31      204.70      3.72 o
   4   4   5      126.43      124.18      2.77 o
   5   4   5      151.61      138.90      2.60 o
   6   4   5      301.83      287.62      5.96 o
   7   4   5        4.32        7.24      0.84 o
   8   4   5       34.82       39.48      2.85 o
   9   4   5       26.04       28.19      2.31 o
  10   4   5       37.45       35.21      2.50 o
  11   4   5        6.62        6.90      1.63 o
  12   4   5       11.78       15.24      2.01 o
  13   4   5       98.88      100.09      4.32 o
  14   4   5        1.68        1.23      1.43 o
  15   4   5       53.45       60.02      3.67 o
  16   4   5       97.36       96.83     11.14 o
  17   4   5       44.33       39.12      2.97 o
  18   4   5        0.20        1.57      1.63 o
  19   4   5        2.60        1.63      2.45 o
  20   4   5        5.62        5.44      2.45 o
 -24   5   5       12.37       12.23      4.08 o
 -23   5   5        6.23        4.31      1.64 o
 -22   5   5       10.24       11.23      1.88 o
 -21   5   5        5.82        7.79      1.71 o
 -20   5   5        9.31       11.14      1.92 o
 -19   5   5       20.84       19.51      2.07 o
 -18   5   5       81.98       78.53      3.49 o
 -17   5   5        2.26        3.34      1.35 o
 -16   5   5      108.06       94.03      3.59 o
 -15   5   5       86.94       80.78      3.27 o
 -14   5   5        5.11        6.67      1.37 o
 -13   5   5       48.88       45.52      1.78 o
 -12   5   5        0.58        1.16      0.73 o
 -11   5   5      149.34      134.99      2.52 o
 -10   5   5       26.23       28.76      1.20 o
  -9   5   5        0.30        0.47      0.60 o
  -8   5   5        0.04        0.36      0.62 o
  -7   5   5        1.12        1.45      0.73 o
  -6   5   5        5.04        4.11      0.78 o
  -5   5   5       36.41       40.13      1.46 o
  -4   5   5        3.05        4.51      0.87 o
  -3   5   5      335.81      336.57      5.89 o
  -2   5   5        0.23        5.64      1.09 o
  -1   5   5      240.55      251.30      4.89 o
   0   5   5        9.60       12.88      1.77 o
   1   5   5      123.32      115.53      3.06 o
   2   5   5      115.30      106.34      2.92 o
   3   5   5       52.56       56.48      2.14 o
   4   5   5      172.44      163.46      4.29 o
   5   5   5      120.42      115.77      3.14 o
   6   5   5        0.63        2.45      0.99 o
   7   5   5       64.78       61.28      3.94 o
   8   5   5       16.16       19.09      2.11 o
   9   5   5        0.52        1.77      1.35 o
  10   5   5        3.20        0.82      1.35 o
  11   5   5       39.13       39.69      2.88 o
  12   5   5        8.12       11.67      2.01 o
  13   5   5       17.86       17.67      2.31 o
  14   5   5       59.77       68.36      3.74 o
  15   5   5       26.19       29.35      2.78 o
  16   5   5        6.18        9.02      2.58 o
  17   5   5       20.86       22.26      2.59 o
  18   5   5        9.67       13.59      2.40 o
  19   5   5        1.77        1.36      2.72 o
 -21   6   5        0.04        1.79      1.89 o
 -20   6   5       17.02       21.45      2.36 o
 -19   6   5       20.31       21.90      2.36 o
 -18   6   5        0.05       -1.13      1.29 o
 -17   6   5       16.14       18.07      3.17 o
 -16   6   5       37.53       40.45      2.63 o
 -15   6   5        1.98        4.28      1.50 o
 -14   6   5       19.67       18.20      1.97 o
 -13   6   5       32.94       36.96      2.31 o
 -12   6   5       68.57       72.32      2.30 o
 -11   6   5       15.32       17.13      1.36 o
 -10   6   5       23.26       24.08      1.38 o
  -9   6   5       92.07       88.87      3.40 o
  -8   6   5       34.10       36.25      3.18 o
  -7   6   5        0.21       -0.60      1.08 o
  -6   6   5       51.13       52.57      2.16 o
  -5   6   5      252.35      245.51      7.16 o
  -4   6   5       74.48       87.56      3.21 o
  -3   6   5       70.64       69.58      2.90 o
  -2   6   5      226.17      214.65     12.28 o
  -1   6   5       24.15       30.73      2.03 o
   0   6   5        6.34        6.26      1.35 o
   1   6   5      127.94      128.39      3.87 o
   2   6   5      148.81      152.12      7.84 o
   3   6   5        0.15       -0.59      1.23 o
   4   6   5        2.10        3.61      1.24 o
   5   6   5       37.99       37.48      2.78 o
   6   6   5       65.00       66.70      3.44 o
   7   6   5        0.16        0.72      1.43 o
   8   6   5       11.06       14.95      2.20 o
   9   6   5       77.22       83.28      4.04 o
  10   6   5      112.25      107.51      6.52 o
  11   6   5       17.15       19.27      2.40 o
  12   6   5       41.19       37.52      3.08 o
  13   6   5       60.55       64.41      3.74 o
  14   6   5       13.03       16.35      3.13 o
  15   6   5        7.30        9.39      2.31 o
  16   6   5       42.39       45.12      5.16 o
  17   6   5       34.87       39.68      4.89 o
 -18   7   5       25.53       23.10      3.81 o
 -16   7   5        0.14        0.82      2.99 o
 -15   7   5       13.14        6.25      3.53 o
 -14   7   5       25.43       20.11      4.35 o
 -13   7   5        1.38        1.09      2.99 o
 -12   7   5       38.14       40.50      5.44 o
 -11   7   5       18.41       17.67      4.08 o
 -10   7   5        1.53       -0.24      1.61 o
  -9   7   5        3.85        1.36      1.73 o
  -8   7   5       70.50       66.65      4.89 o
  -7   7   5      178.07      193.42      6.69 o
  -6   7   5       37.64       46.31      3.33 o
  -5   7   5       26.69       27.28      6.52 o
  -4   7   5      127.28      120.97      5.07 o
  -3   7   5      139.00      151.67      5.76 o
  -2   7   5        7.14       13.32      2.40 o
  -1   7   5       90.18       88.40      5.44 o
   0   7   5      165.59      166.55      4.74 o
   1   7   5        6.36       11.83      1.68 o
   2   7   5       32.55       25.53      2.82 o
   3   7   5       59.97       49.06      4.08 o
   4   7   5       66.91       68.09      5.44 o
   5   7   5        0.25        0.95      1.54 o
   6   7   5       19.90       13.73      2.20 o
   7   7   5       22.54       18.10      2.48 o
   8   7   5       65.39       64.43      3.91 o
   9   7   5       10.74       13.62      2.40 o
  10   7   5       25.34       29.89      3.26 o
  11   7   5       37.58       36.09      5.16 o
  12   7   5       19.12       22.29      3.81 o
  13   7   5        2.89        5.71      2.72 o
  -9   8   5        2.31        3.53      3.53 o
  -8   8   5        1.23        0.16      1.90 o
  -7   8   5        2.47        0.96      2.09 o
  -6   8   5       43.66       45.16      4.35 o
  -5   8   5       25.85       31.40      3.13 o
  -4   8   5        0.19       -0.04      1.82 o
  -3   8   5        5.31        2.22      2.09 o
  -2   8   5       29.38       25.16      3.06 o
  -1   8   5       21.86       29.45      3.06 o
   0   8   5        4.57        2.83      1.89 o
   1   8   5       26.89       21.75      4.08 o
   2   8   5        8.68        6.25      3.26 o
   3   8   5        2.15        3.26      2.72 o
   4   8   5        3.47        0.54      2.45 o
 -28   0   6       15.19       15.66      4.48 o
 -27   0   6        1.00        1.35      1.89 o
 -26   0   6       17.05       14.71      4.35 o
 -25   0   6       10.63       11.42      2.40 o
 -24   0   6        0.07       -1.30      1.30 o
 -23   0   6        0.49       -1.18      1.43 o
 -22   0   6       54.01       70.57      5.71 o
 -21   0   6      105.00      103.45      3.65 o
 -20   0   6        7.81        8.08      1.73 o
 -19   0   6       10.60        8.64      1.90 o
 -18   0   6        0.53       -1.16      1.22 o
 -17   0   6       26.33       24.93      2.11 o
 -16   0   6       94.63       89.23      2.91 o
 -15   0   6       15.79       12.96      1.28 o
 -14   0   6        9.91        7.48      1.02 o
 -13   0   6       10.88       10.09      1.29 o
 -12   0   6       13.91       14.14      1.19 o
 -11   0   6       18.51       18.91      1.28 o
 -10   0   6      386.53      386.74      6.28 o
  -9   0   6      211.75      209.55      4.47 o
  -8   0   6      142.49      155.30      3.45 o
  -7   0   6     1257.60     1250.44     17.51 o
  -6   0   6      295.77      287.22      4.95 o
  -5   0   6      114.98      140.09      2.94 o
  -4   0   6       30.35       55.88      2.28 o
  -3   0   6      946.86     1013.32     17.87 o
  -2   0   6       64.35       79.94      2.50 o
  -1   0   6        1.38        0.84      0.72 o
   0   0   6      155.15      148.35      3.60 o
   1   0   6        1.47        2.54      0.78 o
   2   0   6      284.14      285.09      5.75 o
   3   0   6        0.04        0.94      0.72 o
   4   0   6       12.68       11.93      1.43 o
   5   0   6       40.56       39.89      1.49 o
   6   0   6        3.44        4.68      0.67 o
   7   0   6     1324.70     1335.18     21.39 o
   8   0   6      445.03      455.89      8.52 o
   9   0   6      212.09      220.29      7.33 o
  10   0   6       45.20       44.58      2.59 o
  11   0   6      338.97      375.72     17.12 o
  12   0   6       22.84       21.54      2.07 o
  13   0   6       10.99        7.51      1.43 o
  14   0   6       36.96       42.13      3.81 o
  15   0   6       66.18       71.49      4.89 o
  16   0   6        7.75        8.97      2.17 o
  17   0   6        1.55        2.72      1.90 o
  18   0   6        6.81        5.44      2.45 o
  19   0   6       11.55       10.06      2.72 o
  20   0   6       11.86       13.32      2.72 o
  21   0   6       48.87       68.23      5.44 o
  22   0   6       12.38       19.30      3.53 o
 -28   1   6        1.28        2.99      2.72 o
 -27   1   6       51.88       56.88      3.33 o
 -26   1   6        0.59        1.86      1.46 o
 -25   1   6        2.17        1.27      1.39 o
 -24   1   6        3.42        4.96      1.55 o
 -23   1   6       67.56       82.28      3.01 o
 -22   1   6        5.28        3.81      1.21 o
 -21   1   6        2.93        3.64      1.07 o
 -20   1   6       48.80       50.27      1.99 o
 -19   1   6       76.48       75.10      2.02 o
 -18   1   6        0.35        1.01      0.64 o
 -17   1   6      164.44      165.43      3.03 o
 -16   1   6      140.46      135.56      2.66 o
 -15   1   6      343.03      317.83      4.95 o
 -14   1   6      150.27      145.51      2.78 o
 -13   1   6      350.15      359.46      5.10 o
 -12   1   6       92.00       83.80      1.97 o
 -11   1   6       25.38       25.92      1.17 o
 -10   1   6       78.19       64.37      1.70 o
  -9   1   6      648.25      663.24      8.15 o
  -8   1   6       29.01       24.42      1.08 o
  -7   1   6      226.33      237.91      3.61 o
  -6   1   6      405.66      389.60      5.12 o
  -5   1   6       26.43       29.64      1.00 o
  -4   1   6       75.77       71.20      1.40 o
  -3   1   6        9.29        9.83      0.58 o
  -2   1   6      687.37      731.73      8.74 o
  -1   1   6      310.78      339.24      3.87 o
   0   1   6       17.84       23.87      0.83 o
   1   1   6        2.14        1.23      0.55 o
   2   1   6       20.97       22.88      0.85 o
   3   1   6      102.93       94.21      1.72 o
   4   1   6        5.32        8.83      1.52 o
   5   1   6      987.58     1007.73     10.87 o
   6   1   6     1120.69     1123.81     12.03 o
   7   1   6        6.40       11.35      0.81 o
   8   1   6      283.08      296.82      4.29 o
   9   1   6       98.52       97.03      2.31 o
  10   1   6       25.49       23.63      1.44 o
  11   1   6        8.43       12.44      0.92 o
  12   1   6       33.53       35.75      1.51 o
  13   1   6       17.18       18.78      1.25 o
  14   1   6        0.63        2.11      0.84 o
  15   1   6       41.34       53.95      3.26 o
  16   1   6        5.35        5.84      1.54 o
  17   1   6       11.00       13.76      1.92 o
  18   1   6        8.27        6.65      1.63 o
  19   1   6       38.94       39.68      4.08 o
  20   1   6       64.26       81.27      5.71 o
  21   1   6        4.75        7.07      2.72 o
  22   1   6        3.38        1.36      2.17 o
 -27   2   6        8.31       14.68      3.53 o
 -26   2   6       26.28       30.36      2.56 o
 -25   2   6       15.86       19.63      2.19 o
 -24   2   6        1.17        3.79      1.24 o
 -23   2   6        0.00        0.22      1.01 o
 -22   2   6       21.53       24.62      1.90 o
 -21   2   6       29.67       34.30      2.05 o
 -20   2   6        0.01       -0.68      0.90 o
 -19   2   6       89.39       97.45      2.70 o
 -18   2   6       49.47       55.21      2.10 o
 -17   2   6       38.08       38.65      1.74 o
 -16   2   6      147.46      139.84      3.18 o
 -15   2   6      124.51      121.65      2.91 o
 -14   2   6       65.04       64.25      2.08 o
 -13   2   6       38.74       32.41      1.69 o
 -12   2   6       28.24       29.46      1.59 o
 -11   2   6      199.73      198.06      3.69 o
 -10   2   6      232.46      217.78      4.28 o
  -9   2   6       68.59       65.05      2.17 o
  -8   2   6       23.21       24.12      1.42 o
  -7   2   6        7.08        6.83      0.62 o
  -6   2   6       74.09       77.13      2.27 o
  -5   2   6       24.66       25.06      1.12 o
  -4   2   6      194.82      193.25      3.01 o
  -3   2   6      147.81      149.96      2.53 o
  -2   2   6        2.68        4.88      0.74 o
  -1   2   6      277.41      282.58      3.96 o
   0   2   6      238.25      255.68      4.13 o
   1   2   6       19.90       14.22      1.25 o
   2   2   6      152.79      142.08      2.48 o
   3   2   6        0.12        0.43      0.51 o
   4   2   6      185.21      190.97      2.87 o
   5   2   6      278.12      290.41      3.89 o
   6   2   6       23.50       22.90      0.89 o
   7   2   6        0.52        0.26      0.53 o
   8   2   6        1.78        1.64      0.58 o
   9   2   6       10.88        9.99      0.79 o
  10   2   6        9.67       10.13      0.79 o
  11   2   6      191.15      199.65      3.66 o
  12   2   6      191.01      189.69      3.61 o
  13   2   6       28.13       32.07      1.65 o
  14   2   6      170.33      185.73      4.65 o
  15   2   6      232.57      237.47      6.80 o
  16   2   6       53.92       44.85      4.35 o
  17   2   6        4.78        4.89      2.45 o
  18   2   6      121.83      132.10      7.34 o
  19   2   6       85.70       86.98      6.25 o
  20   2   6        1.46       -0.54      2.17 o
  21   2   6        1.39        1.09      2.45 o
  22   2   6        4.37        7.88      2.99 o
 -25   3   6       17.85       17.14      2.25 o
 -24   3   6       19.75       21.94      2.14 o
 -23   3   6        2.72       -0.49      1.77 o
 -22   3   6        2.35        1.14      1.28 o
 -21   3   6        0.00        0.02      1.12 o
 -20   3   6       23.27       25.37      1.83 o
 -19   3   6       23.17       22.83      1.92 o
 -18   3   6        4.60        3.26      1.20 o
 -17   3   6       63.65       67.01      2.31 o
 -16   3   6      157.49      146.40      4.18 o
 -15   3   6       13.44       13.44      1.23 o
 -14   3   6        7.02        4.24      0.92 o
 -13   3   6        6.19        8.59      1.06 o
 -12   3   6      298.24      291.41      4.86 o
 -11   3   6       14.52       18.52      1.41 o
 -10   3   6      444.23      436.12      7.20 o
  -9   3   6       45.00       45.97      2.00 o
  -8   3   6        0.53        0.14      1.06 o
  -7   3   6        2.16        3.87      0.95 o
  -6   3   6       77.33       79.36      3.20 o
  -5   3   6       26.98       27.59      1.33 o
  -4   3   6       26.80       24.58      1.34 o
  -3   3   6       59.94       57.95      2.29 o
  -2   3   6      831.92      858.59     11.60 o
  -1   3   6       88.69       96.61      2.62 o
   0   3   6       53.90       55.23      1.77 o
   1   3   6        0.16       -0.37      0.63 o
   2   3   6      350.46      334.33      4.73 o
   3   3   6      316.06      312.75      4.16 o
   4   3   6      102.48       94.99      2.18 o
   5   3   6      444.98      448.66      5.51 o
   6   3   6      212.11      207.10      3.14 o
   7   3   6       53.26       40.79      1.41 o
   8   3   6        1.42        1.38      0.77 o
   9   3   6       43.08       40.26      2.19 o
  10   3   6      106.84       99.70      3.33 o
  11   3   6        0.02        1.20      0.99 o
  12   3   6       54.29       55.25      2.64 o
  13   3   6       31.02       30.12      2.40 o
  14   3   6        9.68        6.28      2.31 o
  15   3   6        1.02        0.74      1.43 o
  16   3   6        1.94        0.38      2.45 o
  17   3   6        0.95        2.17      2.17 o
  18   3   6        2.48        0.00      2.17 o
  19   3   6        2.66        7.61      2.72 o
  20   3   6       10.28       10.60      2.99 o
 -25   4   6        1.96        1.63      2.72 o
 -24   4   6        0.72       -1.27      1.27 o
 -23   4   6        1.51        0.50      1.51 o
 -22   4   6        2.46        4.57      1.78 o
 -21   4   6        4.76        4.89      1.62 o
 -20   4   6        2.99        2.67      1.48 o
 -19   4   6        1.80        3.60      1.31 o
 -18   4   6       13.85       17.16      1.65 o
 -17   4   6        1.34        1.79      1.07 o
 -16   4   6        3.42        3.64      1.05 o
 -15   4   6        5.89        7.97      1.76 o
 -14   4   6        0.05       -0.75      0.75 o
 -13   4   6        1.34        2.02      0.89 o
 -12   4   6        8.93        9.99      1.23 o
 -11   4   6       14.03       17.95      1.28 o
 -10   4   6       13.34       16.11      1.35 o
  -9   4   6       14.14       12.59      1.24 o
  -8   4   6       57.28       54.27      3.37 o
  -7   4   6      147.00      146.02      4.60 o
  -6   4   6      602.77      582.39      8.16 o
  -5   4   6        4.38       10.61      1.76 o
  -4   4   6      593.12      602.41      7.61 o
  -3   4   6      351.91      355.23      5.06 o
  -2   4   6       76.36       75.06      2.96 o
  -1   4   6       50.39       49.52      1.89 o
   0   4   6       73.45       71.92      1.71 o
   1   4   6        0.05        0.25      0.65 o
   2   4   6      228.67      214.13      3.98 o
   3   4   6      187.22      177.80      3.55 o
   4   4   6       11.32       11.43      1.21 o
   5   4   6      289.20      268.56      7.26 o
   6   4   6      174.48      167.69      3.86 o
   7   4   6        4.92        6.49      1.10 o
   8   4   6       21.45       20.17      1.77 o
   9   4   6       10.89        9.63      1.41 o
  10   4   6       73.23       61.51      3.67 o
  11   4   6       14.35       14.56      2.45 o
  12   4   6       26.88       27.84      2.59 o
  13   4   6        3.76        3.41      2.17 o
  14   4   6        8.02       10.07      3.26 o
  15   4   6        0.17       -1.22      1.35 o
  16   4   6       11.44       11.46      2.20 o
  17   4   6       20.98       21.57      3.81 o
  18   4   6        3.88       -0.54      2.17 o
 -22   5   6        0.02       -1.51      1.51 o
 -21   5   6        0.14        0.52      1.39 o
 -20   5   6        1.45        1.00      1.38 o
 -19   5   6       13.47       10.14      1.80 o
 -18   5   6       10.17       12.08      3.36 o
 -17   5   6        6.33        8.76      1.75 o
 -16   5   6       10.76       15.98      1.92 o
 -15   5   6       13.40       15.24      1.87 o
 -14   5   6        5.16        3.75      1.04 o
 -13   5   6       14.74       16.17      1.22 o
 -12   5   6        8.35        7.33      0.97 o
 -11   5   6       34.55       33.60      1.47 o
 -10   5   6        3.67        5.98      0.98 o
  -9   5   6       14.05       13.53      1.17 o
  -8   5   6        0.50        0.65      0.73 o
  -7   5   6        3.85        4.30      0.82 o
  -6   5   6       41.62       39.26      1.53 o
  -5   5   6       47.91       56.65      2.21 o
  -4   5   6      114.19      112.76      3.31 o
  -3   5   6       21.14       22.02      1.52 o
  -2   5   6       72.42       70.97      2.51 o
  -1   5   6        0.81        1.34      0.94 o
   0   5   6        0.53        0.57      0.88 o
   1   5   6       33.16       33.68      1.83 o
   2   5   6       19.51       17.76      1.88 o
   3   5   6        7.09        6.66      1.41 o
   4   5   6       32.77       35.45      1.83 o
   5   5   6        6.78        4.47      1.07 o
   6   5   6        1.50        7.44      8.15 o
   7   5   6       60.31       47.77      3.08 o
   8   5   6        4.77        4.21      1.54 o
   9   5   6       13.06       11.13      2.01 o
  10   5   6        6.97        9.32      2.04 o
  11   5   6       29.01       33.58      2.88 o
  12   5   6       12.17        9.69      2.01 o
  13   5   6        1.38        1.44      1.63 o
  14   5   6        0.21       -1.50      1.50 o
  15   5   6        7.97        7.75      2.11 o
  16   5   6       12.93       12.48      2.40 o
  17   5   6        7.90       13.86      3.53 o
 -20   6   6        2.47       -1.30      1.76 o
 -19   6   6        0.77        1.03      1.89 o
 -18   6   6        1.93        3.67      1.59 o
 -17   6   6        2.93        3.57      1.62 o
 -16   6   6       20.69       16.74      2.12 o
 -15   6   6       43.53       49.03      2.87 o
 -14   6   6        3.77        5.27      1.51 o
 -13   6   6        5.67        5.78      1.53 o
 -12   6   6       14.39       14.03      1.35 o
 -11   6   6        4.52        3.87      1.39 o
 -10   6   6       13.35       13.45      1.72 o
  -9   6   6        1.32        0.94      1.64 o
  -8   6   6        0.00        0.50      1.18 o
  -7   6   6        1.92        2.68      1.14 o
  -6   6   6        6.02        3.15      1.05 o
  -5   6   6       33.76       34.35      1.94 o
  -4   6   6       14.28       14.33      1.80 o
  -3   6   6        0.00       -0.21      0.96 o
  -2   6   6        6.41        5.65      1.21 o
  -1   6   6        0.37        0.63      0.97 o
   0   6   6        0.00       -0.23      1.20 o
   1   6   6        0.12       -0.92      1.14 o
   2   6   6       95.01       98.87      6.77 o
   3   6   6       18.46       23.99      1.98 o
   4   6   6      157.91      143.11      5.28 o
   5   6   6       61.18       60.67      3.55 o
   6   6   6        2.18        3.10      1.63 o
   7   6   6        3.67        0.39      1.50 o
   8   6   6        5.94        4.56      1.70 o
   9   6   6       30.28       25.48      4.89 o
  10   6   6       34.25       32.26      2.88 o
  11   6   6        3.94        6.39      2.01 o
  12   6   6        8.76        5.92      2.01 o
  13   6   6       19.80       24.63      2.97 o
  14   6   6       16.69       11.69      3.81 o
 -13   7   6        0.21       -0.27      2.99 o
 -12   7   6        9.68       15.22      4.35 o
 -11   7   6        3.12        5.16      3.26 o
 -10   7   6        1.14       -1.26      1.56 o
  -9   7   6        0.01       -0.54      1.63 o
  -8   7   6        3.60        4.72      2.09 o
  -7   7   6        3.88        6.76      2.31 o
  -6   7   6       13.23       15.01      3.94 o
  -5   7   6       31.57       32.21      3.13 o
  -4   7   6       43.17       52.62      4.89 o
  -3   7   6       19.61       17.68      2.55 o
  -2   7   6       18.28       16.10      2.50 o
  -1   7   6        6.68        7.54      1.64 o
   0   7   6        1.53       -0.70      1.31 o
   1   7   6       16.26       14.01      1.81 o
   2   7   6        7.10        8.26      2.01 o
   3   7   6        0.28       -0.43      1.36 o
   4   7   6        1.83        1.96      1.70 o
   5   7   6        0.10       -1.36      1.43 o
   6   7   6        0.01       -1.22      1.54 o
   7   7   6        4.81        2.52      1.82 o
   8   7   6        1.03       -1.07      1.63 o
   9   7   6        0.72        1.90      2.17 o
  10   7   6        8.43       10.33      2.99 o
  -8   8   6       22.48       22.56      3.81 o
  -7   8   6       27.27       25.28      4.08 o
  -6   8   6        2.28        3.04      2.20 o
  -5   8   6       10.90       13.20      2.74 o
  -4   8   6       29.23       28.35      3.33 o
  -3   8   6        7.70        6.29      2.28 o
  -2   8   6        0.01       -1.89      1.89 o
  -1   8   6        0.68        1.09      3.26 o
 -26   1   7        0.02        1.09      2.72 o
 -25   1   7        0.06       -0.37      1.63 o
 -24   1   7        4.24        3.26      1.92 o
 -23   1   7        0.87        1.87      1.35 o
 -22   1   7        1.87       -1.47      1.47 o
 -21   1   7        0.82        0.04      1.06 o
 -20   1   7        4.37        3.43      1.18 o
 -19   1   7        5.84        5.71      1.41 o
 -18   1   7       48.60       48.09      2.20 o
 -17   1   7       17.63       16.94      1.53 o
 -16   1   7       16.49       15.59      1.45 o
 -15   1   7       18.41       18.99      1.49 o
 -14   1   7       62.37       54.44      2.23 o
 -13   1   7       42.42       42.56      1.97 o
 -12   1   7        3.81        4.08      0.77 o
 -11   1   7       51.23       54.66      1.69 o
 -10   1   7      119.29      114.66      3.79 o
  -9   1   7        5.67        9.25      0.79 o
  -8   1   7       58.28       61.05      1.63 o
  -7   1   7       17.03       14.62      0.86 o
  -6   1   7        2.94        3.44      0.66 o
  -5   1   7      183.91      188.06      3.43 o
  -4   1   7       17.41       17.63      1.29 o
  -3   1   7       16.82       18.58      1.29 o
  -2   1   7       36.79       38.55      1.73 o
  -1   1   7       96.09      100.64      2.75 o
   0   1   7       11.76       10.99      1.15 o
   1   1   7        0.98        0.77      0.63 o
   2   1   7       62.24       60.38      3.01 o
   3   1   7      126.37      121.60      2.75 o
   4   1   7      101.36      108.28      2.89 o
   5   1   7       70.36       66.28      2.24 o
   6   1   7      131.62      128.17      3.19 o
   7   1   7        7.09        6.64      1.07 o
   8   1   7      122.47      123.65      3.22 o
   9   1   7       38.80       40.01      2.04 o
  10   1   7       68.63       60.95      1.99 o
  11   1   7        7.47        3.41      0.98 o
  12   1   7       64.90       54.71      2.46 o
  13   1   7       25.84       25.28      1.59 o
  14   1   7       17.00       17.69      2.04 o
  15   1   7       26.83       27.08      2.40 o
  16   1   7        7.59        6.12      1.73 o
  17   1   7       26.10       28.27      3.81 o
  18   1   7        6.02        5.16      2.72 o
  19   1   7       10.84        8.97      2.99 o
  20   1   7       45.17       46.75      4.89 o
 -26   2   7       10.52        9.24      3.26 o
 -25   2   7       11.69       12.91      2.91 o
 -24   2   7        6.44        9.71      1.84 o
 -23   2   7        2.16        2.20      1.29 o
 -22   2   7        5.24        2.74      1.28 o
 -21   2   7        6.08        7.10      1.39 o
 -20   2   7       26.73       23.90      1.90 o
 -19   2   7        0.40       -0.17      1.02 o
 -18   2   7        6.18        7.49      1.29 o
 -17   2   7        9.35       10.05      1.42 o
 -16   2   7       25.92       22.03      1.73 o
 -15   2   7       63.51       77.19      4.43 o
 -14   2   7        0.16        1.84      1.07 o
 -13   2   7        0.04        0.80      1.01 o
 -12   2   7      206.28      194.50      7.69 o
 -11   2   7        8.64        9.92      1.32 o
 -10   2   7       68.83       77.46      2.71 o
  -9   2   7       64.88       67.67      2.37 o
  -8   2   7        9.90        8.92      1.15 o
  -7   2   7        0.96       -0.80      0.80 o
  -6   2   7       26.54       26.37      1.69 o
  -5   2   7        0.80       -0.66      0.77 o
  -4   2   7        0.02       -0.71      0.71 o
  -3   2   7       27.80       29.54      1.04 o
  -2   2   7      103.07      102.20      2.78 o
  -1   2   7        5.57        5.82      1.05 o
   0   2   7        0.57        0.75      0.84 o
   1   2   7        9.41        7.83      1.12 o
   2   2   7       28.03       24.39      1.52 o
   3   2   7      153.25      159.13      3.20 o
   4   2   7       44.16       40.71      1.65 o
   5   2   7       18.64       15.80      1.12 o
   6   2   7       92.17       98.11      2.45 o
   7   2   7       21.60       19.34      1.12 o
   8   2   7      104.66      109.38      2.40 o
   9   2   7        2.90        1.31      0.75 o
  10   2   7        6.21        4.48      1.01 o
  11   2   7        8.39        6.80      1.16 o
  12   2   7        5.60        3.53      1.26 o
  13   2   7       12.99       12.12      1.57 o
  14   2   7       26.57       25.29      1.93 o
  15   2   7        3.98        4.62      2.45 o
  16   2   7       17.08       23.92      3.81 o
  17   2   7        7.93       11.42      3.26 o
  18   2   7        9.86       11.69      3.26 o
  19   2   7       31.01       32.89      4.35 o
 -25   3   7        2.88       -2.45      2.72 o
 -24   3   7        0.01        0.00      3.40 o
 -23   3   7        0.40       -0.71      1.23 o
 -22   3   7        2.82        1.08      1.30 o
 -21   3   7        8.67        7.80      1.62 o
 -20   3   7        4.10        1.29      1.24 o
 -19   3   7        1.54        2.34      1.25 o
 -18   3   7       21.90       21.23      1.60 o
 -17   3   7        4.23        2.74      1.07 o
 -16   3   7        0.33       -0.16      1.05 o
 -15   3   7      122.34      106.83      3.25 o
 -14   3   7        9.75       10.54      1.38 o
 -13   3   7      136.30      131.25      3.49 o
 -12   3   7       12.33       12.40      1.37 o
 -11   3   7       31.67       31.08      1.80 o
 -10   3   7       81.85       77.15      3.73 o
  -9   3   7        3.16        2.17      1.05 o
  -8   3   7        0.11        0.34      0.91 o
  -7   3   7       83.46       81.24      2.86 o
  -6   3   7      496.93      480.99      7.91 o
  -5   3   7       64.44       64.22      2.41 o
  -4   3   7       67.18       67.29      2.40 o
  -3   3   7      299.44      305.13      5.63 o
  -2   3   7       82.63       90.99      2.74 o
  -1   3   7       31.66       26.31      1.57 o
   0   3   7        6.08        4.90      1.05 o
   1   3   7       17.96       16.63      1.35 o
   2   3   7       10.08        6.37      0.96 o
   3   3   7      112.23      106.06      2.40 o
   4   3   7      411.43      389.00      5.46 o
   5   3   7       13.41       16.74      1.14 o
   6   3   7       72.27       73.28      2.51 o
   7   3   7      238.52      227.31      4.71 o
   8   3   7      290.06      262.81      6.07 o
   9   3   7        0.27        0.69      1.20 o
  10   3   7       29.20       31.15      2.14 o
  11   3   7       15.50       20.82      1.88 o
  12   3   7       17.03       15.72      1.73 o
  13   3   7        0.71        1.79      1.20 o
  14   3   7        3.84        2.72      1.54 o
  15   3   7        7.39       10.73      2.01 o
  16   3   7       31.42       30.71      4.35 o
  17   3   7       26.41       19.57      3.81 o
 -23   4   7        7.90        8.15      3.81 o
 -22   4   7        6.77        7.82      2.00 o
 -21   4   7        2.74        2.81      1.64 o
 -20   4   7       12.78       14.85      2.01 o
 -19   4   7       51.66       45.24      2.70 o
 -18   4   7        8.41        6.97      1.39 o
 -17   4   7       17.71       11.51      1.52 o
 -16   4   7        8.36        5.35      1.16 o
 -15   4   7        7.26        5.12      1.45 o
 -14   4   7        2.94        2.11      1.04 o
 -13   4   7       28.85       26.79      1.76 o
 -12   4   7       59.97       58.91      2.42 o
 -11   4   7        6.54        7.02      1.40 o
 -10   4   7       55.63       51.62      2.20 o
  -9   4   7       41.25       39.51      2.03 o
  -8   4   7       55.23       46.97      2.12 o
  -7   4   7        0.47        0.27      0.94 o
  -6   4   7       57.03       58.50      2.27 o
  -5   4   7      130.41      133.03      3.52 o
  -4   4   7       27.93       30.23      1.75 o
  -3   4   7      237.42      223.06      4.12 o
  -2   4   7        4.22        5.71      0.96 o
  -1   4   7       17.44       14.11      1.17 o
   0   4   7        0.15       -0.80      0.80 o
   1   4   7        0.13       -0.24      0.84 o
   2   4   7       32.07       38.09      1.93 o
   3   4   7       27.87       29.30      1.53 o
   4   4   7        5.80        5.61      1.12 o
   5   4   7        7.40        7.82      1.57 o
   6   4   7        1.09        0.54      0.95 o
   7   4   7        0.04        0.06      1.08 o
   8   4   7       14.23       13.21      1.67 o
   9   4   7        5.74        6.89      1.44 o
  10   4   7        0.02        1.46      1.20 o
  11   4   7        2.82        2.84      2.31 o
  12   4   7       24.90       25.38      2.59 o
  13   4   7        2.52        0.82      1.54 o
  14   4   7        5.12        2.72      1.73 o
  15   4   7        0.03       -0.99      1.63 o
  16   4   7        5.93        3.53      2.72 o
 -21   5   7       12.27        9.27      2.55 o
 -20   5   7        5.33        2.45      1.77 o
 -19   5   7        6.99        4.48      1.80 o
 -18   5   7       54.64       53.85      3.13 o
 -17   5   7       15.60       16.15      2.33 o
 -16   5   7        1.38        0.58      2.19 o
 -15   5   7        1.83        3.70      2.58 o
 -14   5   7       44.42       48.37      2.05 o
 -13   5   7       80.28       80.38      2.92 o
 -12   5   7        5.73        5.40      1.28 o
 -11   5   7       72.40       70.83      2.37 o
 -10   5   7       11.86       13.85      1.30 o
  -9   5   7        0.74        0.36      0.85 o
  -8   5   7        0.79       -0.77      0.77 o
  -7   5   7        5.32        2.71      0.95 o
  -6   5   7       18.60       19.23      1.59 o
  -5   5   7        0.61        0.81      1.26 o
  -4   5   7      128.87      118.36      3.43 o
  -3   5   7       64.22       74.16      2.68 o
  -2   5   7        2.22        3.68      1.18 o
  -1   5   7       14.99       16.45      1.59 o
   0   5   7        5.87        6.71      1.24 o
   1   5   7       22.89       25.30      1.80 o
   2   5   7        1.82        2.33      1.15 o
   3   5   7       25.86       28.14      1.83 o
   4   5   7       19.81       21.75      1.69 o
   5   5   7        4.92        4.89      1.66 o
   6   5   7        0.00       -1.12      1.20 o
   7   5   7        0.19       -0.86      1.27 o
   8   5   7        1.86        0.27      1.54 o
   9   5   7        9.44        8.95      3.67 o
  10   5   7       15.29       19.97      5.57 o
  11   5   7       52.03       54.68      3.65 o
  12   5   7       14.88       15.62      2.48 o
  13   5   7        0.74        0.60      1.70 o
  14   5   7       17.07       17.40      3.81 o
  15   5   7       79.54       81.54      6.25 o
 -18   6   7        0.02        0.68      2.58 o
 -17   6   7       11.71        7.47      2.31 o
 -16   6   7       19.78       17.78      2.59 o
 -15   6   7        7.64       10.59      2.28 o
 -14   6   7        6.64       14.41      4.08 o
 -13   6   7       37.98       37.22      5.19 o
 -12   6   7        8.96        8.69      1.77 o
 -11   6   7        1.29        3.07      1.45 o
 -10   6   7        9.34        8.29      1.71 o
  -9   6   7       41.26       43.58      2.64 o
  -8   6   7        1.57        0.80      1.13 o
  -7   6   7        0.89        0.70      1.22 o
  -6   6   7        0.79       -0.08      1.49 o
  -5   6   7       53.66       59.50      2.60 o
  -4   6   7       44.42       47.22      2.88 o
  -3   6   7       12.73       15.29      1.69 o
  -2   6   7       48.97       52.41      2.44 o
  -1   6   7       72.58       73.64      2.88 o
   0   6   7        9.38       10.58      1.53 o
   1   6   7       43.07       47.60      2.37 o
   2   6   7       63.11       67.82      2.77 o
   3   6   7       31.29       31.28      2.88 o
   4   6   7        0.00       -0.53      1.50 o
   5   6   7       26.15       24.07      4.76 o
   6   6   7       41.17       41.60      3.40 o
   7   6   7        6.15        7.37      3.81 o
   8   6   7        1.70        2.87      1.70 o
   9   6   7        6.51        7.09      2.01 o
  10   6   7       12.33       11.87      2.40 o
 -11   7   7       17.75       21.20      3.81 o
 -10   7   7       17.60       16.34      2.67 o
  -9   7   7        4.61        6.52      2.31 o
  -8   7   7       11.30       15.65      2.67 o
  -7   7   7       36.47       39.99      3.44 o
  -6   7   7       25.98       24.24      3.06 o
  -5   7   7        5.00        8.56      2.35 o
  -4   7   7       11.24        8.77      2.40 o
  -3   7   7       93.87       96.07      4.88 o
  -2   7   7       79.05       85.60      3.76 o
  -1   7   7       25.01       24.98      3.26 o
   0   7   7       74.06       81.73      3.99 o
   1   7   7        0.87        3.66      1.82 o
   2   7   7        0.44        1.99      1.70 o
   3   7   7       27.10       24.19      3.81 o
   4   7   7       47.19       48.93      4.89 o
   5   7   7        0.61        1.63      2.45 o
   6   7   7        8.67       11.69      3.26 o
 -24   0   8        0.65        1.09      2.72 o
 -23   0   8        1.49        0.82      2.45 o
 -22   0   8        8.70       15.69      3.26 o
 -21   0   8       65.58       68.54      4.04 o
 -20   0   8        4.81        2.00      3.13 o
 -19   0   8       46.19       52.46      3.55 o
 -18   0   8        1.11        0.43      1.43 o
 -17   0   8        0.29       -2.04      2.04 o
 -16   0   8        2.00        2.60      1.50 o
 -15   0   8       30.02       26.91      2.69 o
 -14   0   8       11.80       12.34      2.01 o
 -13   0   8       39.16       33.83      3.53 o
 -12   0   8        0.03        0.14      1.35 o
 -11   0   8       34.34       36.26      2.78 o
 -10   0   8       83.60       79.20      3.74 o
  -9   0   8        2.28        2.50      1.43 o
  -8   0   8      301.78      295.92      8.07 o
  -7   0   8        0.41        0.41      1.15 o
  -6   0   8       18.73       15.10      2.85 o
  -5   0   8       31.08       27.37      2.50 o
  -4   0   8      122.00      134.67      5.03 o
  -3   0   8        7.83       12.18      1.92 o
  -2   0   8      166.71      191.90      6.05 o
  -1   0   8      203.26      218.76      8.83 o
   0   0   8        1.03       -0.59      1.24 o
   1   0   8        0.03       -1.15      1.15 o
   2   0   8        0.04       -2.17      2.17 o
   3   0   8        0.39       -0.13      1.90 o
   4   0   8      273.70      286.40      7.88 o
   5   0   8      298.83      312.69     12.91 o
   6   0   8      720.24      722.67     15.57 o
   7   0   8      336.74      353.08      9.13 o
   8   0   8       56.26       59.72      3.27 o
   9   0   8       13.15       10.94      1.92 o
  10   0   8       71.32       73.36      3.55 o
  11   0   8      175.62      190.77      6.05 o
  12   0   8       38.42       34.79      3.81 o
  13   0   8       98.28      129.11      7.07 o
  14   0   8       33.86       34.52      4.08 o
  15   0   8        4.49        4.62      2.45 o
  16   0   8       50.40       55.45      4.89 o
  17   0   8        1.74        0.00      2.17 o
  18   0   8        8.46       14.41      3.53 o
 -24   1   8        0.24        0.27      1.73 o
 -23   1   8        8.12        6.40      1.77 o
 -22   1   8        7.31        5.16      1.79 o
 -21   1   8        2.52        0.87      1.29 o
 -20   1   8       36.68       36.41      2.17 o
 -19   1   8       17.70       20.05      1.83 o
 -18   1   8       12.12       14.36      1.59 o
 -17   1   8        3.66        5.89      1.38 o
 -16   1   8        3.88        3.08      1.21 o
 -15   1   8        1.03       -0.74      0.96 o
 -14   1   8        1.98       -0.87      0.96 o
 -13   1   8        0.12       -0.91      0.91 o
 -12   1   8        0.58       -0.18      0.72 o
 -11   1   8        0.06        0.23      0.68 o
 -10   1   8       22.48       28.46      1.45 o
  -9   1   8       54.94       53.24      1.85 o
  -8   1   8       16.42       14.55      1.12 o
  -7   1   8        5.91        2.72      0.80 o
  -6   1   8        7.57        9.47      0.99 o
  -5   1   8      121.34      122.06      3.29 o
  -4   1   8      165.61      165.61      3.90 o
  -3   1   8        5.96        7.61      1.15 o
  -2   1   8       79.56       86.19      3.07 o
  -1   1   8       22.01       24.98      1.59 o
   0   1   8       16.61       17.89      1.95 o
   1   1   8        5.04        7.35      1.18 o
   2   1   8       28.45       26.35      1.69 o
   3   1   8      123.00      112.43      3.16 o
   4   1   8       29.52       25.39      1.72 o
   5   1   8      319.11      343.70      6.28 o
   6   1   8        5.59        4.22      1.33 o
   7   1   8        4.87        6.35      1.21 o
   8   1   8        3.34        1.22      1.00 o
   9   1   8        0.79        1.05      1.49 o
  10   1   8        5.24        5.58      1.44 o
  11   1   8        3.17        2.99      1.14 o
  12   1   8       42.98       51.43      2.24 o
  13   1   8       37.74       42.19      3.06 o
  14   1   8        0.03        1.49      1.54 o
  15   1   8        7.80       11.96      3.26 o
  16   1   8       13.71        8.70      2.99 o
  17   1   8       44.40       44.58      4.62 o
  18   1   8       35.33       38.60      4.62 o
 -24   2   8        0.33        0.18      2.01 o
 -23   2   8        0.01        0.37      1.46 o
 -22   2   8        3.21        2.90      1.60 o
 -21   2   8       21.32       19.49      2.19 o
 -20   2   8        1.68        0.48      1.46 o
 -19   2   8       34.22       33.51      2.14 o
 -18   2   8       24.45       20.49      1.83 o
 -17   2   8       12.17       11.69      1.59 o
 -16   2   8       10.30        9.03      1.49 o
 -15   2   8       63.98       66.10      2.74 o
 -14   2   8      260.35      258.90      5.53 o
 -13   2   8      201.74      194.84      4.59 o
 -12   2   8        0.78        3.84      1.33 o
 -11   2   8      115.55      111.37      4.51 o
 -10   2   8       80.12       75.90      4.63 o
  -9   2   8        0.54        0.27      0.98 o
  -8   2   8      109.48      115.25      3.65 o
  -7   2   8       79.36       73.72      2.65 o
  -6   2   8        0.12        1.55      1.01 o
  -5   2   8      138.89      137.91      3.63 o
  -4   2   8      245.40      249.39      5.13 o
  -3   2   8       21.59       25.22      1.77 o
  -2   2   8      106.15      113.85      3.19 o
  -1   2   8      152.89      168.36      3.97 o
   0   2   8      101.17      103.60      3.05 o
   1   2   8       61.09       56.03      2.30 o
   2   2   8       13.25       14.11      1.39 o
   3   2   8        5.34        4.70      1.17 o
   4   2   8       20.38       16.35      1.46 o
   5   2   8        0.26       -0.91      0.91 o
   6   2   8        1.81        1.86      0.99 o
   7   2   8       24.86       24.67      1.65 o
   8   2   8        2.26        2.31      0.96 o
   9   2   8        1.32        1.78      1.01 o
  10   2   8        3.97        3.30      1.34 o
  11   2   8        5.95        4.64      1.39 o
  12   2   8       13.32       14.34      1.76 o
  13   2   8        1.64        1.98      1.30 o
  14   2   8        1.85        5.16      2.72 o
  15   2   8        6.35        5.71      2.45 o
  16   2   8       25.59       32.62      4.62 o
 -23   3   8        2.42        1.29      2.20 o
 -22   3   8        9.56       11.91      2.08 o
 -21   3   8        9.91       14.28      2.13 o
 -20   3   8       28.49       31.55      2.56 o
 -19   3   8        0.09       -1.34      1.34 o
 -18   3   8        0.06       -1.10      1.10 o
 -17   3   8       31.40       34.61      2.10 o
 -16   3   8       19.04       19.73      2.55 o
 -15   3   8       10.29       11.10      1.52 o
 -14   3   8        1.73        3.23      1.26 o
 -13   3   8       52.06       55.99      2.63 o
 -12   3   8       51.81       53.24      2.95 o
 -11   3   8       66.21       64.30      2.65 o
 -10   3   8       20.35       22.55      1.78 o
  -9   3   8        5.05        5.67      1.32 o
  -8   3   8      131.42      136.04      3.67 o
  -7   3   8        4.34        7.37      1.34 o
  -6   3   8       68.97       75.50      2.74 o
  -5   3   8       51.54       49.28      2.26 o
  -4   3   8      121.97      121.30      3.32 o
  -3   3   8        1.21        1.59      1.05 o
  -2   3   8       61.72       61.18      2.37 o
  -1   3   8      119.88      121.42      3.38 o
   0   3   8       81.09       71.72      2.55 o
   1   3   8        4.87        5.32      1.17 o
   2   3   8       99.52       96.27      2.94 o
   3   3   8        0.00        0.86      0.98 o
   4   3   8        5.73        8.65      1.35 o
   5   3   8        0.78       -0.31      0.98 o
   6   3   8        0.83        0.16      1.01 o
   7   3   8        0.31       -0.21      1.30 o
   8   3   8        0.86       -0.43      1.14 o
   9   3   8        6.33        9.63      1.73 o
  10   3   8        0.01       -0.09      1.26 o
  11   3   8        0.36       -0.56      1.20 o
  12   3   8        0.01        0.17      1.30 o
  13   3   8        9.37        9.12      1.71 o
  14   3   8        6.37        6.19      1.87 o
 -20   4   8        0.01        0.72      1.55 o
 -19   4   8        0.01       -1.29      1.29 o
 -18   4   8        1.72        0.12      1.39 o
 -17   4   8        0.70        1.41      1.48 o
 -16   4   8        0.27       -1.04      1.04 o
 -15   4   8        3.73        3.03      1.25 o
 -14   4   8       10.02        9.72      1.49 o
 -13   4   8        3.17        0.87      1.08 o
 -12   4   8       10.43        9.82      1.49 o
 -11   4   8       10.61       13.20      1.51 o
 -10   4   8        2.35        1.45      1.12 o
  -9   4   8       13.36       13.82      1.59 o
  -8   4   8        0.77       -0.36      1.05 o
  -7   4   8       17.15       16.97      1.62 o
  -6   4   8        1.18        1.15      1.06 o
  -5   4   8        8.24        6.25      1.24 o
  -4   4   8       29.05       28.07      1.79 o
  -3   4   8       18.92       21.12      1.63 o
  -2   4   8        0.06        0.52      1.05 o
  -1   4   8        6.25        4.96      1.28 o
   0   4   8       15.89       12.17      1.45 o
   1   4   8       10.32        9.59      1.38 o
   2   4   8       11.32       13.10      1.51 o
   3   4   8       76.94       77.16      2.78 o
   4   4   8       37.02       31.36      3.32 o
   5   4   8        8.74        4.73      1.24 o
   6   4   8        5.01        5.31      1.53 o
   7   4   8       81.28       78.03      3.45 o
   8   4   8      137.90      124.64      4.34 o
   9   4   8       10.89        8.06      1.71 o
  10   4   8        0.28        3.12      1.51 o
  11   4   8        0.37        0.63      1.26 o
  12   4   8        3.42        1.49      1.82 o
  13   4   8        0.49        0.27      2.45 o
  14   4   8       17.88       14.13      3.53 o
 -19   5   8        2.67       -1.09      2.45 o
 -18   5   8        0.05       -2.17      2.17 o
 -17   5   8        3.59        4.62      2.99 o
 -16   5   8        5.65        8.45      2.20 o
 -15   5   8        5.04        5.58      1.43 o
 -14   5   8       27.33       31.21      1.87 o
 -13   5   8        5.09        5.71      1.24 o
 -12   5   8        0.18       -0.96      0.96 o
 -11   5   8        6.59        6.70      1.24 o
 -10   5   8       15.42       17.46      1.49 o
  -9   5   8        2.33        2.40      1.02 o
  -8   5   8        7.91        5.38      1.32 o
  -7   5   8        6.26        5.37      1.30 o
  -6   5   8       14.54       11.81      1.54 o
  -5   5   8        5.10        4.08      1.41 o
  -4   5   8        4.35        1.49      1.22 o
  -3   5   8       12.34       10.84      2.55 o
  -2   5   8       55.49       54.55      3.88 o
  -1   5   8       33.67       35.66      2.17 o
   0   5   8        9.68       13.45      1.59 o
   1   5   8       73.48       73.71      2.92 o
   2   5   8        6.91        8.70      1.52 o
   3   5   8       62.72       66.43      2.72 o
   4   5   8       89.68       92.67      3.82 o
   5   5   8        1.58        2.00      1.62 o
   6   5   8       22.51       17.94      2.08 o
   7   5   8       67.78       66.31      4.42 o
   8   5   8       41.85       41.49      3.87 o
   9   5   8        0.92        0.09      1.70 o
  10   5   8        8.78        4.08      2.99 o
  11   5   8       22.69       16.85      3.81 o
 -13   6   8        1.27       -0.27      2.17 o
 -12   6   8        3.91        3.26      1.92 o
 -11   6   8        0.12       -0.90      1.39 o
 -10   6   8        1.52       -0.59      1.36 o
  -9   6   8       17.82       20.66      1.95 o
  -8   6   8        6.96        8.07      1.50 o
  -7   6   8        4.19        1.40      1.28 o
  -6   6   8       35.42       36.88      2.34 o
  -5   6   8       12.01       14.73      1.73 o
  -4   6   8        0.55       -0.57      1.25 o
  -3   6   8       22.07       23.35      2.12 o
  -2   6   8       56.70       61.55      2.74 o
  -1   6   8        7.61        7.46      1.52 o
   0   6   8        1.07        0.66      1.20 o
   1   6   8        1.90        2.95      1.39 o
   2   6   8       37.50       41.11      2.76 o
   3   6   8        4.26        4.47      2.73 o
   4   6   8        3.48        2.42      1.82 o
   5   6   8        2.86        1.90      2.17 o
   6   6   8        1.63        3.26      2.72 o
  -5   7   8        3.97        6.80      3.26 o
  -4   7   8        3.92        1.63      2.99 o
  -3   7   8        9.34       14.95      4.08 o
  -2   7   8        2.10        2.67      2.45 o
 -23   1   9        0.30       -2.45      2.45 o
 -22   1   9        1.48        2.17      2.11 o
 -21   1   9        0.04       -0.92      1.26 o
 -20   1   9        2.40        2.55      1.31 o
 -19   1   9        3.42        4.73      1.46 o
 -18   1   9       15.81       15.65      1.83 o
 -17   1   9        0.01       -0.17      1.21 o
 -16   1   9        1.35       -1.02      1.02 o
 -15   1   9        5.87        5.31      1.42 o
 -14   1   9        1.42       -0.09      1.15 o
 -13   1   9       45.25       48.71      2.45 o
 -12   1   9       19.68       21.42      1.83 o
 -11   1   9       18.88       18.22      1.73 o
 -10   1   9        5.98        4.19      1.25 o
  -9   1   9        1.32        0.05      1.07 o
  -8   1   9        9.41       10.84      1.46 o
  -7   1   9       19.52       19.48      1.73 o
  -6   1   9       34.05       33.68      2.04 o
  -5   1   9        1.49        2.75      1.12 o
  -4   1   9       53.27       65.35      2.60 o
  -3   1   9       43.50       37.88      2.10 o
  -2   1   9        3.20        2.66      1.37 o
  -1   1   9       11.93       11.58      1.49 o
   0   1   9        4.05        5.00      1.26 o
   1   1   9        2.25        3.18      1.21 o
   2   1   9       66.35       66.22      2.98 o
   3   1   9        1.17        1.92      1.14 o
   4   1   9        4.07        4.23      1.18 o
   5   1   9        1.47        1.88      1.12 o
   6   1   9        4.85        2.61      1.10 o
   7   1   9        7.72        4.95      1.21 o
   8   1   9       33.78       23.96      1.92 o
   9   1   9        6.55        3.75      1.46 o
  10   1   9        0.78       -1.32      1.32 o
  11   1   9        4.33        1.75      1.17 o
  12   1   9        0.12        0.48      1.63 o
  13   1   9        9.81       12.78      3.26 o
  14   1   9        9.42       10.60      3.26 o
  15   1   9       11.56       10.60      3.26 o
 -22   2   9       10.76        8.43      3.81 o
 -21   2   9        0.17        0.49      2.01 o
 -20   2   9        8.32       10.15      1.65 o
 -19   2   9        6.99        7.43      1.65 o
 -18   2   9        0.34        0.21      1.24 o
 -17   2   9       23.84       27.56      2.10 o
 -16   2   9        0.71        0.41      1.22 o
 -15   2   9        1.00       -0.42      1.07 o
 -14   2   9       56.04       53.45      2.61 o
 -13   2   9        2.04        4.15      1.32 o
 -12   2   9       94.94      102.52      3.36 o
 -11   2   9        1.71        2.42      1.21 o
 -10   2   9        3.20        2.10      1.21 o
  -9   2   9        0.07       -0.36      1.10 o
  -8   2   9       35.20       34.52      3.41 o
  -7   2   9       17.68       16.88      1.69 o
  -6   2   9        0.35       -0.09      1.07 o
  -5   2   9      126.05      128.33      3.69 o
  -4   2   9       87.49       91.86      3.64 o
  -3   2   9       32.41       36.28      2.24 o
  -2   2   9       41.83       45.65      2.27 o
  -1   2   9        3.47        4.96      1.22 o
   0   2   9       99.91      107.88      4.08 o
   1   2   9       75.79       75.61      2.85 o
   2   2   9       35.90       41.76      2.20 o
   3   2   9        1.05        0.31      1.10 o
   4   2   9       20.20       16.92      1.69 o
   5   2   9        0.90        2.44      1.15 o
   6   2   9       29.20       26.31      1.90 o
   7   2   9        0.81       -0.07      1.05 o
   8   2   9        0.26       -0.01      1.20 o
   9   2   9       16.41       21.81      2.96 o
  10   2   9       17.48       19.54      2.43 o
  11   2   9        6.85        4.70      1.84 o
  12   2   9        3.19        4.51      1.62 o
  13   2   9        3.16        8.15      2.99 o
 -21   3   9       16.40       15.22      3.81 o
 -20   3   9        1.49       -0.26      2.01 o
 -19   3   9        7.76        7.94      1.88 o
 -18   3   9        8.82        6.82      1.56 o
 -17   3   9       12.69        9.63      2.94 o
 -16   3   9        6.90        5.63      1.49 o
 -15   3   9        0.30        0.44      1.29 o
 -14   3   9        1.03        2.19      1.32 o
 -13   3   9        0.77        0.31      1.24 o
 -12   3   9       30.24       31.77      2.14 o
 -11   3   9       76.51       76.71      3.41 o
 -10   3   9        9.58       13.13      1.91 o
  -9   3   9        7.72        6.04      1.38 o
  -8   3   9        4.16        3.24      1.21 o
  -7   3   9        7.18        7.14      1.36 o
  -6   3   9       16.26       16.42      1.73 o
  -5   3   9        0.15       -0.52      1.07 o
  -4   3   9        0.36        0.14      1.01 o
  -3   3   9       55.88       48.61      2.38 o
  -2   3   9       67.13       66.63      2.67 o
  -1   3   9        1.04        0.02      1.04 o
   0   3   9       29.18       22.55      1.79 o
   1   3   9        1.47        1.87      1.09 o
   2   3   9        1.09       -1.26      1.26 o
   3   3   9        3.08        1.72      1.41 o
   4   3   9       22.20       24.41      1.90 o
   5   3   9       43.08       42.51      2.30 o
   6   3   9       30.84       23.99      3.03 o
   7   3   9        0.24        0.26      1.20 o
   8   3   9       32.51       36.32      2.56 o
   9   3   9       25.02       25.11      2.67 o
  10   3   9        0.65       -0.68      1.30 o
  11   3   9        0.01        0.27      1.41 o
  12   3   9        0.13        1.99      2.85 o
 -18   4   9        8.02        3.67      1.92 o
 -17   4   9        1.10       -1.95      1.95 o
 -16   4   9        0.41        0.65      1.32 o
 -15   4   9       17.45       15.31      1.82 o
 -14   4   9        1.22        0.31      1.29 o
 -13   4   9        1.28        1.91      1.32 o
 -12   4   9        7.90        7.06      1.49 o
 -11   4   9       10.73       10.05      1.84 o
 -10   4   9        4.88        5.38      1.41 o
  -9   4   9        0.98        0.62      1.19 o
  -8   4   9        2.79        2.88      1.32 o
  -7   4   9       30.58       28.86      2.03 o
  -6   4   9       24.44       23.79      2.55 o
  -5   4   9       93.12       88.38      3.19 o
  -4   4   9        2.14        1.00      1.39 o
  -3   4   9       23.91       22.55      2.37 o
  -2   4   9       39.15       37.28      2.21 o
  -1   4   9       35.21       33.65      2.14 o
   0   4   9        9.83        9.12      1.52 o
   1   4   9        6.34        9.42      1.54 o
   2   4   9       45.50       48.35      2.83 o
   3   4   9        1.90       -0.36      1.15 o
   4   4   9       15.99       14.91      1.76 o
   5   4   9       20.71       27.72      2.40 o
   6   4   9       42.08       38.76      3.23 o
   7   4   9        1.20        1.01      1.35 o
   8   4   9       27.15       26.19      2.93 o
   9   4   9       59.39       61.30      4.02 o
  10   4   9        7.76        9.42      2.20 o
 -15   5   9        0.09       -0.62      1.25 o
 -14   5   9        5.42        7.10      1.64 o
 -13   5   9       12.72       11.63      1.69 o
 -12   5   9        0.01        0.14      1.11 o
 -11   5   9       13.70       12.67      1.79 o
 -10   5   9        1.00       -1.24      1.24 o
  -9   5   9        2.27        1.16      1.32 o
  -8   5   9        1.04        1.33      1.31 o
  -7   5   9       11.47       12.89      1.75 o
  -6   5   9        2.58        3.58      1.41 o
  -5   5   9        9.88        8.63      1.54 o
  -4   5   9       33.01       37.00      2.34 o
  -3   5   9       14.16       14.60      1.72 o
  -2   5   9        2.09        1.14      1.31 o
  -1   5   9       13.40       16.35      1.86 o
   0   5   9       31.86       39.60      2.38 o
   1   5   9        7.22        8.09      1.59 o
   2   5   9        3.22        4.92      1.48 o
   3   5   9        4.60        6.43      1.77 o
   4   5   9       13.54       15.30      2.14 o
  -9   6   9       14.12       16.85      3.81 o
  -8   6   9        0.55       -2.17      2.17 o
  -7   6   9        1.51       -1.36      2.45 o
  -6   6   9        1.73        1.09      2.72 o
  -5   6   9       12.14       10.25      2.48 o
  -4   6   9       25.87       29.68      5.71 o
  -3   6   9        0.01        0.69      3.40 o
  -2   6   9       15.17       19.91      2.86 o
  -1   6   9       15.97       14.46      2.72 o
   0   6   9        9.76        0.82      3.26 o
 -20   0  10        0.30       -0.54      2.99 o
 -19   0  10        8.68        8.43      3.53 o
 -18   0  10        1.82        0.87      1.82 o
 -17   0  10        1.46        2.19      2.58 o
 -16   0  10        3.25        4.62      1.89 o
 -15   0  10        2.33        4.88      2.01 o
 -14   0  10        8.61       12.50      2.50 o
 -13   0  10        9.07       10.29      2.28 o
 -12   0  10       41.51       49.51      3.65 o
 -11   0  10        3.96        2.42      1.82 o
 -10   0  10        0.65        4.81      2.01 o
  -9   0  10       20.41       22.54      3.26 o
  -8   0  10        2.73        4.43      1.82 o
  -7   0  10        2.12        6.52      2.11 o
  -6   0  10       31.33       25.93      2.78 o
  -5   0  10        0.06        1.06      1.70 o
  -4   0  10       51.76       56.62      4.08 o
  -3   0  10       22.88       19.16      2.50 o
  -2   0  10        7.92        7.58      2.58 o
  -1   0  10        0.28        0.45      1.63 o
   0   0  10        4.05        3.73      1.82 o
   1   0  10        0.04       -1.43      1.43 o
   2   0  10       21.23       18.00      4.08 o
   3   0  10        4.53        8.60      2.20 o
   4   0  10       64.50       60.10      6.25 o
   5   0  10        1.25        1.63      1.70 o
   6   0  10        0.12       -1.36      1.50 o
   7   0  10        0.09       -0.29      1.63 o
   8   0  10       25.78       21.12      2.67 o
   9   0  10       98.71       95.13      6.80 o
  10   0  10        0.73        1.36      2.45 o
  11   0  10       19.35       21.75      3.81 o
 -20   1  10       21.23       25.82      4.35 o
 -19   1  10        0.63        0.82      1.92 o
 -18   1  10        4.34        1.87      1.45 o
 -17   1  10        0.02        0.18      1.29 o
 -16   1  10        1.95        2.36      1.35 o
 -15   1  10        6.26        6.34      1.59 o
 -14   1  10        5.21        7.22      1.80 o
 -13   1  10       16.68       18.50      1.93 o
 -12   1  10       42.01       45.13      2.55 o
 -11   1  10        9.77        6.84      1.53 o
 -10   1  10       19.01       22.63      2.00 o
  -9   1  10        6.13        3.18      2.08 o
  -8   1  10       14.75       16.13      2.82 o
  -7   1  10        5.85        1.90      1.49 o
  -6   1  10       45.87       52.12      2.58 o
  -5   1  10       44.43       52.21      2.61 o
  -4   1  10       21.95       36.45      3.88 o
  -3   1  10       68.07       76.57      2.99 o
  -2   1  10       39.90       41.93      2.34 o
  -1   1  10        0.83        2.39      1.28 o
   0   1  10      126.58      146.69      4.76 o
   1   1  10        8.98       14.08      1.69 o
   2   1  10       15.77       17.10      1.79 o
   3   1  10       49.05       41.63      2.38 o
   4   1  10       12.48       14.08      1.65 o
   5   1  10       25.91       26.79      2.00 o
   6   1  10        6.23        4.60      1.35 o
   7   1  10        0.34        0.94      1.18 o
   8   1  10        0.38       -0.09      1.41 o
   9   1  10       14.33       12.43      2.03 o
  10   1  10       31.33       41.04      4.89 o
 -19   2  10        7.06       11.14      3.81 o
 -18   2  10        2.48        2.45      2.99 o
 -17   2  10        0.55       -0.73      1.31 o
 -16   2  10        4.81        3.98      1.59 o
 -15   2  10        0.24        1.47      1.31 o
 -14   2  10        6.59       11.13      1.72 o
 -13   2  10        0.44        0.32      1.57 o
 -12   2  10        0.55       -0.71      1.21 o
 -11   2  10       10.76       12.66      1.69 o
 -10   2  10        0.06        1.17      1.26 o
  -9   2  10        1.50       -0.46      1.18 o
  -8   2  10        0.02       -1.18      1.18 o
  -7   2  10        7.61        7.01      1.53 o
  -6   2  10       24.23       24.08      1.96 o
  -5   2  10       12.33       11.22      1.61 o
  -4   2  10        8.91       10.29      1.62 o
  -3   2  10      111.97      119.64      3.74 o
  -2   2  10       91.84       85.64      3.22 o
  -1   2  10        3.08        3.24      1.35 o
   0   2  10        3.44        6.35      1.46 o
   1   2  10       43.30       38.25      2.30 o
   2   2  10       28.02       25.63      2.00 o
   3   2  10        0.04        0.11      1.21 o
   4   2  10        0.16       -0.02      1.18 o
   5   2  10        0.00        0.55      1.18 o
   6   2  10       11.13       13.14      2.50 o
   7   2  10       15.55       15.82      2.20 o
   8   2  10        2.71        3.67      1.67 o
   9   2  10       13.53       17.54      2.59 o
  10   2  10        0.57        1.49      1.92 o
 -17   3  10        5.46        6.52      3.26 o
 -16   3  10        3.51        5.60      1.77 o
 -15   3  10        7.21        3.19      1.83 o
 -14   3  10        7.39        5.50      1.56 o
 -13   3  10       25.79       25.67      2.39 o
 -12   3  10       19.49       25.09      2.13 o
 -11   3  10        3.87        3.69      1.44 o
 -10   3  10        5.28        4.69      1.49 o
  -9   3  10       21.45       20.75      2.31 o
  -8   3  10        8.57        6.47      2.82 o
  -7   3  10        6.32        6.62      1.52 o
  -6   3  10        1.89        1.80      1.41 o
  -5   3  10        0.00       -0.36      1.14 o
  -4   3  10        0.42        1.08      1.29 o
  -3   3  10        0.55        0.65      1.29 o
  -2   3  10        0.14        0.60      1.24 o
  -1   3  10        1.79        2.09      1.29 o
   0   3  10        0.82       -0.27      1.79 o
   1   3  10       14.22       11.52      1.98 o
   2   3  10        1.74        0.51      1.39 o
   3   3  10        0.81       -0.27      1.51 o
   4   3  10        5.45        3.37      1.46 o
   5   3  10        1.85        2.61      1.52 o
   6   3  10        6.63        4.49      2.20 o
   7   3  10        0.14       -1.39      1.82 o
   8   3  10        2.02        0.54      1.92 o
 -14   4  10        4.96        5.91      2.40 o
 -13   4  10        3.96        3.76      1.77 o
 -12   4  10       38.03       44.05      2.97 o
 -11   4  10       25.00       30.67      2.66 o
 -10   4  10        1.56        0.74      1.69 o
  -9   4  10        9.84       13.35      1.86 o
  -8   4  10       18.90       20.05      2.00 o
  -7   4  10        0.02        0.24      1.48 o
  -6   4  10        1.64        3.05      1.62 o
  -5   4  10        0.39        0.54      1.55 o
  -4   4  10        0.57        0.08      1.50 o
  -3   4  10        0.30       -0.25      1.50 o
  -2   4  10        0.03        0.90      1.35 o
  -1   4  10        4.64        5.44      1.49 o
   0   4  10        7.71        3.93      1.49 o
   1   4  10        2.17        2.54      1.35 o
   2   4  10        2.37        3.53      2.99 o
  -4   5  10        4.34        5.44      3.53 o
  -3   5  10        0.54       -2.72      2.72 o
  -2   5  10        0.07        3.53      2.72 o
 -12   1  11        0.72        0.76      3.26 o
 -11   1  11        5.91        5.18      1.61 o
 -10   1  11        7.95        7.80      1.65 o
  -9   1  11        5.49        7.98      1.69 o
  -8   1  11       25.38       25.37      2.24 o
  -7   1  11        0.02       -0.54      1.29 o
  -6   1  11       20.37       18.54      2.43 o
  -5   1  11        2.30        4.06      1.52 o
  -4   1  11        0.78        2.71      1.39 o
  -3   1  11        0.85        2.73      1.40 o
  -2   1  11        8.25        8.06      1.70 o
  -1   1  11       23.40       22.98      2.06 o
   0   1  11        0.68        0.73      1.39 o
   1   1  11       20.80       20.22      2.07 o
   2   1  11        4.50        2.21      1.38 o
   3   1  11        0.80       -1.18      1.18 o
   4   1  11        6.12        5.71      1.71 o
   5   1  11        0.48       -1.32      1.93 o
 -12   2  11        3.30        1.09      2.72 o
 -11   2  11        4.46       -0.54      2.45 o
 -10   2  11        4.54        4.46      2.20 o
  -9   2  11        2.15        2.91      1.67 o
  -8   2  11        1.25        1.65      1.39 o
  -7   2  11        6.77        4.90      1.52 o
  -6   2  11        0.13       -0.07      1.28 o
  -5   2  11       13.99       15.81      1.88 o
  -4   2  11        0.08        1.10      1.57 o
  -3   2  11       11.25       13.37      1.79 o
  -2   2  11       35.75       30.12      2.27 o
  -1   2  11       13.22       12.93      2.20 o
   0   2  11        3.73        2.51      1.94 o
   1   2  11        0.70        0.23      1.78 o
   2   2  11        7.09        6.88      2.20 o
   3   2  11       12.44       16.04      3.81 o
   4   2  11        0.19        4.62      3.26 o
 -10   3  11        8.05        5.98      3.26 o
  -9   3  11        9.90        8.15      3.53 o
  -8   3  11        3.73        0.54      2.45 o
  -7   3  11       11.97       11.96      3.53 o
  -6   3  11       31.39       33.70      4.62 o
  -5   3  11        2.58        5.98      2.99 o
  -4   3  11       33.12       32.42      3.33 o
  -3   3  11        1.29        2.45      2.99 o
  -2   3  11        2.29        3.26      3.26 o
  -1   3  11       12.62        8.15      3.53 o
   0   3  11       28.07       29.90      4.89 o
 
